# Supplementary material for: Systemic Immunomodulatory Treatments for Atopic Dermatitis: Living Systematic Review and Network Meta-Analysis Update
Source: JAMA Dermatol. 2024 Jul 17;160(9):936–44. doi: 10.1001/jamadermatol.2024.2192 (PMC11255974; doi:10.1001/jamadermatol.2024.2192)
Supplement: Supplement 1. — Dataset [file jamadermatol-e242192-s001.xlsx]

## Sheet: STUDIES
Drucker AM, Lam M, Prieto-Merino D, et al. Systemic Immunomodulatory Treatments for Atopic Dermatitis: Living Systematic Review and Network Meta-Analysis Update. JAMA Dermatol. Published online July 17, 2024. doi:10.1001/jamadermatol.2024.2192
study	title	loc	status	conc	agecrit	include	severity	blinding	pc	type	tainf	duration	outcome1	agegroup	sponsor	rob1	rob2	rob3	rob4	rob5	rob6	rob7	PMID	NCT	Data from investigators
Beck USA 2014	Dupilumab treatment in adults with moderate-to-severe atopic dermatitis	Europe/ multi-centre	Original article / NEJM English + Tsianakas		> 18 years	A	moderate-to-Severe (IGA > 3; >10% of body surface area involved; EASI > 16), disease duration ≥ 3 years	Db	P	P	n	12 weeks; 12 weeks	clinical efficacy (percentage change in EASI score	Adult	Industry	Low	Low	Low	Low	Low	Low	Low	25006719	1548404
Bemanian Iran 2005	High dose intrevenous immunoglobulin versus oral cyclosporine in the treatment of severe atopic dermatitis	Iran, single-centre	Original article/Iranian Journal of allergy, asthma and immunology	Topical steroids, Anti histamines, Systemic and topical antibiotics	NR (Children)	C	Severe (SCORAD > 70)	O-l	P	H	y	12 weeks; 12 weeks	Mean change in SCORAD from baseline to 12 weeks	Children	Unclear	Unclear	Unclear	High	High	High	Unclear	Unclear	17301437
Berth Jones UK 2002	Azathioprine in severe adult atopic dermatitis: a double-blind placebo-controlled, crossover trial	UK multi-centre	Original article / BJD	Topical steroids, Anti histamines	≥ 16 years	A	Severe (not defined by means of score)	Db	C	P	y	12 weeks; 24 weeks	Mean change in SASSAD from baseline to 12 weeks	Adult	Other	Low	Unclear	Low	Unclear	High	Unclear	High	12174106
Blauvelt USA 2017	Long-term management of moderate-to-severe atopic dermatitis with dupilumab and concomitant topical corticosteroids (LIBERTY AD CHRONOS): a 1-year, randomised, double-blinded, placebo-controlled, phase 3 trial	international/ multi-centre	Original article/ Lancet	Moisturizers BID, Topical steroids and calcineurin inhibitors; rescue therapy with topical, phototherapy or systemic medication at invetigators' discretion	≥ 18 years	A	Moderate-severe atopic dermatitis IGA 3 or 4 /4 and EASI ≥16	db	p	P	y	52 weeks	Co-primary at week 16: 1) IGA 0 or 1 and reduction of at least 2 points; 2) Proportion of patient with EASI-75	Adult	Industry	Low	Low	Low	Low	Low	Low	Low	28478972	02260986
Blauvelt USA 2018	Dupilumab does not affect correlates of vaccine-induced immunity: A randomized, placebo-controlled trial in adults with moderate-to-severe atopic dermatitis	USA/ multi-centre	Original article/JAAD	Topical calcineurin inhibitors and steroids permitted	18-64 years	A	Moderate-severe atopic dermatitis IGA ≥3, EASI ≥16, BSA ≥10	db	P	P	y	16 weeks; 32 weeks	Response to tetanus vaccine at week 16	Adult	Industry	Low	Low	Low	Low	Unclear	Low	Low	30092324	02210780
Chan UK 2020	Treatment Effect of Omalizumab on Severe Pediatric Atopic Dermatitis	UK/single centre	Original article/JAMA Pediatrics	Emollients, bath additives, topical steroids, topical calcineurin inhibitors, wet wraps, oral anti-pruritics/anti-histamines, antibiotics, immunosuppressants and uv therapy. If immunosuppression or UV therapy was ongoing during the trial, it was stabilized for the same stipulated period before randomization, and treatment was continued during the course of the intervention.	4-19 years	C	o-SCORAD >40	db	P	P	y	24 weeks; 48 weeks	Change in o-SCORAD at week 24	Children	Other; medication provided by industry	Low	Low	Low	Low	Low	Low	Low	31764962	02300701
Czech Germany 2000	A body weight-independent dosing regimen of cyclosporine micoremulsion is effective in severe atopic dermatitis and improves the quality of life	Germany, single centre	Original article/JAAD	Anti histamines	≥ 18 years	A	Severe ( TBSA >=30)	Db	P	D	n	8 weeks ; 12 weeks	Mean change in TBSA from baseline to 8 weeks	Adult	Industry	Low	Unclear	Unclear	Unclear	Low	Unclear	Unclear	10727313
de Bruin-Weller Netherlands 2018	Dupilumab with concomitant topical corticosteroid treatment in adults with atopic dermatitis with an inadequate response or intolerance to ciclosporin A or when this treatment is medically inadvisable: a placebo-controlled, randomized phase III clinical trial (LIBERTY AD CAFE)	international/ multi-centre	Aaron: Original article/ BJD	Topical steroids once daily	≥ 18 years	A	IGA 3 or 4/4 and EASI ≥20 and BSA ≥10%	db	p	p	y	16 weeks; 28 week open extension and safety follow-up	Proportion of patients with EASI-75 at week 16	Adult	Industry	Low	Low	Low	Low	Low	Low	Low	29193016	02755649
El-Khalawany Egypt 2013	Methotrexate versus cyclosporine in the treatment of severe atopic dermatitis in children: a multicenter experience from Egypt	Egypt/multi-centre	Original article/Eur J Pediatr	antihistamines and topical emollients	8-14 years	C	severe AD and failed to be treated with topical therapy, unfit , uncooperative or poorly responsive to phototherapy	NR	P	H	n	12 weeks; 24 weeks	absolute reduction in SCORAD score at the end of treatment period	Children	other	Low	Unclear	High	High	Low	Low	Low	23229188
Gooderham Canada 2019; NCT02780167; Abrocitinib (PF-04965842)	Efficacy and Safety of Oral Janus Kinase 1 Inhibitor Abrocitinib for Patients With Atopic Dermatitis: A Phase 2 Randomized Clinical Trial	international/ multi-centre	Original article/JAMA Dermatology/CT.gov	Antihistamines, emollients	18-75 years	A	EASI ≥12, IGA≥3, BSA≥10%	db	P	d/p	n	12 weeks; 16 weeks	Percentage of Participants Achieving the Investigator's Global Assessment (IGA) for Clear (0) or Almost Clear (1) and >=2 Points Improvement From Baseline at Week 12	Adult	Industry	Low	Low	Low	Low	High	Unclear	Low	31577341	02780167
Goujon France 2017	Methotrexate Versus Cyclosporine in Adults with Moderate-to-Severe Atopic Dermatitis: A Phase III Randomized Noninferiority Trial	France/ multicentre	Original article/ JACI in Practice	Topical steroids and tacrolimus during first 4 weeks, moisturizer, antihistamines, oral antiobitics throughout	> 18 years	A	Moderate-to-severe atopic dermatitis eligible for systemic treatment, SCORAD >15	ob	p	H	y	24 weeks	Proportion of patients achieving SCORAD 50 at 8 weeks	Adult	Other	Low	Low	High	Low	Unclear	Low	Low	28967549	00809172
Granlund Finland 2001	Comparison of cyclosporin and UVAB Photo therapy for intermittent one-year treatment ao atopic dermatitis	Norway, Finland, multicentre	Original article/Acta Derm Venereol	Topical steroids	18 -70 years	A	NR (7-9 Rajka & Langeland)	O-l	P	H	y	8 weeks (intermittent); 52 weeks	Mean change in SCORAD from baseline to 30 weeks	Adult	Industry	Unclear	Unclear	High	High	Unclear	Unclear	Low	11411908
Guttman-Yassky USA 2018 Baricitinib	Baricitinib in adult patients with moderate-to-severe atopic dermatitis: a phase 2 parallel, double-blinded, randomized placebo-controlled multiple-dose study	international/multi-centre	Original article and CT.gov/ JAAD	Triamcinolone cream	≥ 18 years	A	Moderate-severe atopic dermatitis (EASI ≥12 BSA and >10%)	dp	p	P	y	16 weeks	EASI 50 at week16	Adult	Industry	Low	Low	Low	Low	Low	Low	Low	29410014	02576938
Guttman-Yassky USA 2018 Fezakinumab	Efficacy and safety of fezakinumab (an IL-22 monoclonal antibody) in adults with moderate-to-severe atopic dermatitis inadequately controlled by conventional treatments: A randomized, double-blind, phase 2a trial.	USA/Two centres	Original article + correspondence/JAAD	NR	18-75 years old	A	SCORAD ≥30, IGA ≥3	db	P	P	NR	12 weeks; 20 weeks	Change from baseline to week 12 in SCORAD	Adult	Other	Unclear	Unclear	Low	Low	Low	Low	Low	29353025	01941537
Guttman-Yassky USA 2019 Dupilumab	Dupilumab progressively improves systemic and cutaneous abnormalities in patients with atopic dermatitis	International/ multi-centre	Original article/JACI	no additional treatment allowed	≥ 18 years	A	EASI ≥16	db	P	P	n	16 weeks; 32 weeks	Mean percentage change from baseline to week 16 in EASI scores	Adult	Industry	Low	Low	Low	Low	Unclear	Low	Low	30194992	01979016
Guttman-Yassky USA 2019 GBR 830	GBR 830, an anti-OX40, improves skin gene signatures and clinical scores in patients with atopic dermatitis.	International/ multi-centre	Original article/JACI	NR	≥ 18 years	A	Moderate-severe AD, EASI ≥12, IGA≥3, BSA≥10%, SCORAD ≥20	db	P	P	NR	8 weeks; 12 weeks	Treatment-emergent adverse events and biopsy epidermal hyperplasia and mRNA signature	Adult	Industry	Low	Low	Low	Low	Low	High	Low	30738171	02683928
Guttman-Yassky USA 2019 Upadacitinib	Upadacitinib in adults with moderate to severe atopic dermatitis: 16-week results from a randomized, placebo-controlled trial	International/ multi-centre	Full text/JACI; originally Abstracts / BJD + Allergy	Emollient	18-75 years	A	EASI ≥16, IGA≥3, BSA≥10%	db	P	D/P	n	16 weeks; 88 weeks	Percent improvement in EASI at week 16	Adult	Industry	Low	Low	Low	Low	Low	High	Low	31786154	02925117
Guttman-Yassky USA 2020 Lebrikizumab	Efficacy and Safety of Lebrikizumab, a High-Affinity Interleukin 13 Inhibitor, in Adults With Moderate to Severe Atopic Dermatitis: A Phase 2b Randomized Clinical Trial	US/ multicentre	Original article/JAMA Dermatology	Emollients	≥18 years	A	IGA≥3, EASI ≥16, BSA≥10%	db	P	D/P	n	16 weeks; 32 weeks	Percentage change in EASI at week 16	Adult	Industry	Unclear	Low	Low	Low	Unclear	Low	Low	32101256	03443024
Hanifin USA 1993	Recombinant interferon gamma therapy for atopic dermatitis	USA, mutli-centre	Original article/JAAD	Topical steroid, Systemic antibiotics, Acetaminophen, Prednison 10 mg/day( 2 patients with asthma)	2-65 years	A	Severe (NR)	Db	P	P	y	12 weeks; 12 weeks	Mean change in TCS from baseline to 12 weeks	Both	Industry	Low	Unclear	low	Unclear	High	Unclear	Low	8432915
Iyengar USA 2013	Immunologic effects of omalizumab in children with severe refractory atopic dermatitis: a randomized, placebo-controlled clinical trial	USA/ single-centre	Original article / Int Arch Allergy Immunol	NR	NR	C	NR	Db	P	P	NR	24 weeks	Levels of cytokines, SCORAD	Both	other	Unclear	Unclear	Unclear	Unclear	Low	High	Low	23816920	01678092
Jang Korea 2000	Clinical improvement and immunohistochemical findings in severe atopic dermatitis treated with intereferon gamma	NR, NR	Original article/JAAD	Acetaminophen	> 15 years	A	Severe (at least 20% of the body involved), refractory ro conventional therapy	NR	P	D/P	n	12 weeks; 12 weeks	Mean change in TCS from baseline to 12 weeks	Adult	Industry	Unclear	Unclear	Unclear	Unclear	Unclear	Unclear	Unclear	10827410
Jee Korea 2011	Long-term efficacy of intravenous immunoglobulin therapy for moderate to severe childhood atopic dermatitis	NR, NR	Original article/Allergy Asthma Immunol	Acetaminophen, topical moisturizing lotion, 1% hydrocortisone, antihistamines	> 2 years	C	Moderate - Severe (>30% of the body surface), no response to conventional therapy	NR	P	P	y	12 weeks; 36 weeks	Mean change in SCORAD from baseline to 12 weeks	Children	Industry	Unclear	Unclear	Unclear	Unclear	High	Unclear	High	21461247
Kabashima Japan 2020	Trial of Nemolizumab and Topical Agents for Atopic Dermatitis with Pruritus	Japan/multicentre	Original article/NEJM	Low, medium potency corticosteroids, TCIs, oral antihistamines allowed	≥13 years	A	VAS itch ≥50, EASI ≥10	db	P	P	y	16 weeks; 16 weeks	Percent change in the weekly mean VAS score for pruritus from baseline to week 16	Both	Industry	Unclear	Low	Low	Low	Low	Low	Low	32640132	JapicCTI 173740
Khattri USA 2017	Efficacy and safety of ustekinumab treatment in adults with moderate-to-severe atopic dermatitis.	USA/Single centre	Original article /CED	triamcinolone acetonide (0.025%) cream	18-75 years	A	SCORAD >=15 which could not be managed with conventional therapy	db	C	P	y	16 weeks; 40 weeks	Proportion of patients with 50% decrease in O-SCORAD at week 16	Adult	Industry	Low	Low	Low	Low	Low	Low	Low	27304428	01806662
Meggitt UK 2006	Azathioprine dosed by thiopurine methyltransferase activity for moderate-to-severe atopic eczema: a double-blind, randomized controlled trial	UK multi-centre	Original article/Lancet	Topical steroids	16-65 years	A	Moderate to severe (NR)	Db	P	P	y	12 weeks; 36 weeks	Mean change in SASSAD from baseline to 12 weeks	Adult	Other	Low	Unclear	Low	Unclear	Unclear	Unclear	Low	16530578	ISRCTN58943280
Munro UK 1994	Maintenance treatment with cyclosporin in atopic eczema	NR, NR	Original article/BJD	Topical steroids	adults	A	severe chronic AE	Db	C	P	y	8 weeks; 26 weeks3	Mean change in area of active eczema from baseline to 8 weeks	Adult	Industry	Unclear	Unclear	Low	Unclear	High	Unclear	Unclear	8148281
NCT01785602; Fevipiprant (QAW039)	Efficacy and Safety Study of QAW039 in the Treatment of Patients With Moderate to Severe Atopic Dermatitis.	international/ multi-centre	CT.gov	NR	18-65 years	A	EASI ≥15	db	P	P	NR	12 weeks; 20 weeks	Change in EASI at week 12	Adult	Industry	Unclear	Unclear	Low	Low	Unclear	Low	Low		01785602
Pacor Italy 2004	Comparing tacrolimus ointment and oral cyclosporine in adult patients affected by atopic dermatitis: a randomized study	Italy, single centre	Original article/Clin Exp Allergy	Anti histamines	NR (Children + Adults)		moderate to severe (Rajka and Langeland)	Db	P	H	n	6 weeks4 ; 9 weeks	Mean change in Area Under the SCORAD Curve from baseline to 6 weeks	Both	Other	Unclear	Unclear	Low	Low	Low	Unclear	Unclear	15080819
Paller USA 2020 Dupilumab	Efficacy and safety of dupilumab with concomitant topical corticosteroids in children 6 to 11 years old with severe atopic dermatitis: a randomized, double-blinded, placebocontrolled phase 3 trial	International/multicentre	Original article/JAAD, Personal correspondence	Medium-potency TCS	6-11 years	C	IGA≥4, EASI ≥21, BSA≥15%, weekly-averaged PPNRS ≥4	db	P	D/P	y	16 weeks; 30 weeks	Co-primary at week 16: 1) IGA 0 or 1 and reduction of at least 2 points; 2) Proportion of patient with EASI-75	Children	Industry	Low	Low	Low	Low	Low	Low	Low	32574587	03345914
Reich Germany 2020 (BREEZE-AD7)	Efficacy and Safety of Baricitinib Combined With Topical Corticosteroids for Treatment of Moderate to Severe Atopic Dermatitis: A Randomized Clinical Trial	International/multicentre	Original article/JAMA Dermatology	Emollients; Low, medium potency TCS, TCI, crisaborole	≥18 years	A	IGA≥3, EASI ≥16, BSA≥10%	db	P	D/P	y	16 weeks; 16 weeks	Percentage of Participants Achieving vIGA Clear (0) or Almost Clear (1) and >=2 Points Improvement From Baseline at Week 16	Adult	Industry	Low	Low	Low	Low	Low	Low	Low	33001140	03733301
Ruzicka Germany 2017	Anti–Interleukin-31 Receptor A Antibody for Atopic Dermatitis	International/ multi-centre	Original article/ NEJM	Emolient; topical steroid rescue if no response at week 4	18-65	A	EASI ≥10, Pruritus VAS >50 mm, 3/5 sIGA	db	P	P	n	12 weeks	Percentage improvement between baseline and week 12 in the score on the pruritus visual-analogue scale	Adult	Industry	Low	Low	Low	Low	High	Low	Low	28249150	01986933
Saeki Japan 2017	Efficacy and safety of ustekinumab in Japanese patients with severe atopic dermatitis: a randomized, double-blind, placebo-controlled, phase II study	Japan/ Multicentre	Original article/BJD	Emollients, topical steroids, calcineurin inhibitors, herbal treatments, antileukotriene therapies	20-65 years	A	Rajka and Langeland 8-9, EASI ≥12, IGA ≥4	db	P	P	y	12 weeks; 24 weeks	Percentage change in EASI to week 12	Adult	Industry	Low	Low	Low	Low	Low	Low	Low	28338223	01945086
Schram Holland 2011	A randomized trial of methotrexate versus azathioprine for severe atopic eczema	NL/single-centre	Original article/J Allergy C;in Immunol	Prednisolone (in case of exacerbation), Topical steroids, Anti histamines	≥ 18 years	A	Severe (Raijka and Langeland), unresponsive to CsA	Sb	P	H	y	12 weeks; 24 weeks	Mean change in SCORAD from baseline to 12 weeks	Adult	Unclear	Low	Low	High	Unclear	Low	Low	Low	21514637	Dutch Trial Register NTR1916	y
Silverberg USA 2019 Nemolizumab	Phase 2B randomized study of nemolizumab in adults with moderate-to-severe atopic dermatitis and severe pruritus	International/ multi-centre	Original article/JACI	Mid- or low-potency TCS and moisturizer	≥18 years	A	IGA≥3, EASI ≥12, BSA≥10%, Pruritus categorical scale severe, Itch NRS ≥7	db	P	d/P	y	24 weeks; 32 weeks	Percentage change in EASI at week 24	Adult	Industry	Low	Low	Low	Low	Unclear	Low	Low	31449914	03100344	y
Silverberg USA 2020 (ECZTRA3)	Tralokinumab plus topical corticosteroids for the treatment of moderate-to-severe atopic dermatitis: results from the double-blind, randomized, multicentre, placebo-controlled phase III ECZTRA 3 trial	International/multicentre	Original article/BJD	TCS as needed (mometasone furoate 0.1% cream)	≥18 years	A	IGA≥3, EASI ≥16, BSA≥10%, Pruritus NRS≥4%	db	P	P	y	16 weeks; 32 weeks	Co-primary at week 16: 1) IGA 0 or 1 and reduction of at least 2 points; 2) Proportion of patient with EASI-75	Adult	Industry	Low	Low	Low	Low	Low	Low	Low	33000503	03363854
Simpson 2020 BREEZE-AD1	Baricitinib in patients with moderate-to-severe atopic dermatitis and inadequate response to topical corticosteroids: results from two randomized monotherapy phase III trials	International/ multicentre	Original article/BJD	Emollients	≥18 years	A	vIGA≥3, EASI ≥16, BSA≥10%	db	P	d/P	n	16 weeks; 16 weeks	Proportion of Participants Achieving vIGA Clear (0) or Almost Clear (1) and >=2 Points Improvement From Baseline at Week 16	Adult	Industry	Unclear	Low	Low	Low	Unclear	Low	Low	31995838	03334396
Simpson 2020 BREEZE-AD2	Baricitinib in patients with moderate-to-severe atopic dermatitis and inadequate response to topical corticosteroids: results from two randomized monotherapy phase III trials	International/ multicentre	Original article/BJD	Emollients	≥18 years	A	vIGA≥3, EASI ≥16, BSA≥10%	db	P	d/P	n	16 weeks; 16 weeks	Percentage of Participants Achieving vIGA Clear (0) or Almost Clear (1) and >=2 Points Improvement From Baseline at Week 16	Adult	Industry	Unclear	Low	Low	Low	Unclear	Low	Low	31995838	03334422
Simpson USA 2016 SOLO1	Two Phase 3 Trials of Dupilumab versus Placebo in Atopic Dermatitis	international/ multi-centre	Original article / NEJM English	Moisturizers BID; rescue therapy with topical or systemic medication at invetigators' discretion	≥ 18 years	A	Moderate-severe atopic dermatitis IGA 3 or 4 /4 and EASI ≥16, BSA ≥10, Pruritus NRS ≥3	db	p	P	n	16 weeks; 24 weeks	IGA 0 or 1 and reduction of at least 2 points at week 16	Adult	Industry	Low	Low	Low	Low	Low	Low	Low	27690741	02277743
Simpson USA 2016 SOLO2	Two Phase 3 Trials of Dupilumab versus Placebo in Atopic Dermatitis	international/ multi-centre	Original article / NEJM English	Moisturizers BID; rescue therapy with topical or systemic medication at invetigators' discretion	≥ 18 years	A	Moderate-severe atopic dermatitis IGA 3 or 4 /4 and EASI ≥16, BSA ≥10, Pruritus NRS ≥3	db	p	P	n	16 weeks; 24 weeks	IGA 0 or 1 and reduction of at least 2 points at week 16	Adult	Industry	Low	Low	Low	Low	Low	Low	Low	27690741	02277769
Simpson USA 2018 Apremilast	A Phase 2 Randomized Trial of Apremilast in Patients With Atopic Dermatitis	international/ multi-centre	Original article/ JID and CT.gov	Low potency topical steroids	≥ 18 years	A	AD-affected body surface area ≥10%, EASI score ≥12, and sPGA-A score ≥3	db	P	P	y	12 weeks then additional 12 weeks re-randomization of placebo group	Percentage change in EASI score from baseline to week 12	Adult	Industry	Low	Low	Low	Low	Low	Unclear	Low	30528828	02087943
Simpson USA 2018 Lebrikizumab	Efficacy and safety of lebrikizumab (an anti-IL-13 monoclonal antibody) in adults with moderate-to-severe atopic dermatitis inadequately controlled by topical corticosteroids: A randomized, placebo-controlled phase II trial (TREBLE).	International/ multi-centre	Original article and personal communication / JAAD	Hydrocortisone 2.5% and Triamcinolone 0.1%	18-75 years	A	EASI ≥14, IGA≥3, BSA≥10%, Pruritus VAS ≥3	db	P	P	y	12 weeks; 20 weeks	Percentage of patients achieving EASI-50 at week 12	Adult	Industry	Low	Unclear	Low	Low	Low	Low	Low	29353026	02340234
Simpson USA 2019 Tezepelumab	Tezepelumab, an anti-TSLP monoclonal antibody, in the treatment of moderate to severe atopic dermatitis: A randomized phase 2a clinical trial	International/ multi-centre	Original article and CT.gov/JAAD	Class 3 topical steroids	18-75 years	A	EASI ≥12, IGA≥3, BSA≥10%, SCORAD ≥20	db	P	P	y	12 weeks; 22 weeks	Percentage of patients achieving EASI-50 at week 12	Adult	Industry	Low	Low	Low	Low	High	Low	Low	30550828	02525094
Simpson USA 2020 Abrocitinib/ NCT03349060	Efficacy and safety of abrocitinib in adults and adolescents with moderate-to-severe atopic dermatitis (JADE MONO-1): a multicentre, double-blind, randomised, placebo-controlled, phase 3 trial	International/ multicentre	Original article/Lancet, CT.gov	Antihistamines and emollients	≥12 years	A	IGA≥3, EASI ≥16, BSA≥10%, Pruritus NRS≥4%	db	P	D/P	n	12 weeks; 16 weeks	Co-primary at week 12: 1) IGA 0 or 1 and reduction of at least 2 points; 2) Proportion of patient with EASI-75	Both	Industry	Low	Low	Low	Low	Low	Low	Low	32711801	03349060
Simpson USA 2020 Dupilumab adolescent	Efficacy and Safety of Dupilumab in Adolescents With Uncontrolled Moderate to Severe Atopic Dermatitis: A Phase 3 Randomized Clinical Trial	international/ multi-centre	Full text/JAMA Dermatology; Abstract/CT.gov	Moisturizers	12-17 years	BC	EASI ≥16, IGA≥3, BSA≥10%, Itch NRS ≥4	db	P	d/p	n	16 weeks; 28 weeks	Co-primary at week 16: 1) IGA 0 or 1 and reduction of at least 2 points; 2) Proportion of patient with EASI-75	Children	Industry	Low	Low	Low	Low	Low	Low	Low	31693077	03054428
Sowden UK 1991	Double-blind, controlled, crossover study of cyclosporin in adults with severe refractory atopic dermatitis	UK/Multicentre	Original article/Lancet and BJD	Topical steroids	NR (Adults)	A	Severe (NR)	Db	C	P	y	8 weeks; 20 weeks	Mean change in Disease severity( six defined body sites) from baseline to 8 weeks	Adult	Industry	Unclear	Unclear	Low	Low	High	Unclear	Low	1677063
Thaci Germany 2015	Efficacy and safety of dupilumab in adults with moderate-to-severe atopic dermatitis inadequately controlled by topical treatments: a randomised, placebo-controlled, dose-ranging phase 2b trial	international/ multi-centre	Original article / Lancet English + Simpson Dupi PROs	topical emollient	≥ 18 years	A	moderate-to-Severe (EASI ≥ 12 at screening and ≥ 16 at baseline; IGA ≥ 3; ≥ 10% of body surface area involved; documented history of inadequate response to topical treatment), disease duration ≥ 3 years	Db	P	P	n	16 weeks; 32 weeks	Percentage change in EASI score from baseline to week 16	Adult	Industry	Low	Low	Low	Low	Low	Low	Low	26454361	01859988
Werfel Germany 2018	Efficacy and safety of the histamine H4 receptor antagonist ZPL-3893787 in patients with atopic dermatitis	International/ multi-centre	Original article/JACI	Emollients, rescue with 0.1% mometasone cream.	18-65 years	A	EASI 12-48, IGA≥3, mean Peak Pruritus NRS ≥5 over 1 week, BSA ≥10	db	P	P	y	8 weeks; 12 weeks		Adult	Industry	Low	Low	Low	Low	High	Low	Low	30414855	02424253
Wollenberg Germany 2020 (ECZTRA1)	Tralokinumab for moderate-to-severe atopic dermatitis: results from two 52-week, randomized, double-blind, multicentre, placebo-controlled phase III trials (ECZTRA 1 and ECZTRA 2)	International/multicentre	Original article/BJD	Rescue only	≥18 years	A	IGA≥3, EASI ≥16, BSA≥10%, Pruritus NRS≥4%	db	P	P	n	16 weeks; 52 weeks	Co-primary at week 16: 1) IGA 0 or 1; 2) Proportion of patient with EASI-75	Adult	Industry	Low	Low	Low	Low	Low	Low	Low	33000465	03131648
Wollenberg Germany 2020 (ECZTRA2)	Tralokinumab for moderate-to-severe atopic dermatitis: results from two 52-week, randomized, double-blind, multicentre, placebo-controlled phase III trials (ECZTRA 1 and ECZTRA 2)	International/multicentre	Original article/BJD	Rescue only	≥18 years	A	IGA≥3, EASI ≥16, BSA≥10%, Pruritus NRS≥4%	db	P	P	n	16 weeks; 52 weeks	Co-primary at week 16: 1) IGA 0 or 1; 2) Proportion of patient with EASI-75	Adult	Industry	Low	Low	Low	Low	Low	Low	Low	33000465	03160885
Wollenberg USA 2018	Treatment of atopic dermatitis with tralokinumab, an anti–IL-13 mAb	International/ multi-centre	Original article, personal communication (Bo Bang, Leo), CT.gov/ JACI/ English	Class 3 topical steroids	18-75 years	A	BSA ≥10, EASI ≥12, SCORAD ≥25, IGA ≥3	db	P	P	y	12 weeks; 22 weeks	Change in EASI score from baseline to week 12 and percentage of participants achieving IGA 0/1 with a 2 point reduction at week 12	Adult	Industry	Low	Low	Low	Low	Low	Low	Low	29906525	02347176	y
Simpson 2021 (BREEZE-AD5)	Baricitinib in patients with moderate-to-severe atopic dermatitis: Results from a randomized monotherapy Phase 3 trial in the United States and Canada (BREEZE-AD5)	International/ multi-centre	Original article/JAAD+ct.gov	emollient, rescue topical corticosteroids	≥18 years	A	IGA≥3, EASI ≥16, BSA≥10%	db	P	d/P	n	16 weeks;16 weeks	EASI 75 at week 16	Adult	Industry	Low	Low	Low	Low	High	Low	Low	33600915	03435081
Bieber Germany 2022 (NCT03428100) (BREEZE-AD4)	Efficacy and safety of baricitinib in combination with topical corticosteroids in patients with moderate-to-severe atopic dermatitis with inadequate response, intolerance or contraindication to ciclosporin: results from a randomized, placebo-controlled, phase III clinical trial (BREEZE-AD4)	International/ multi-centre	Full text/ BJD/ CT.gov	topical corticosteroids	≥18 years	A	IGA≥3, EASI ≥16, BSA≥10%	db	P	d/P	y	52 weeks; 52 weeks	EASI 75 at week 16	Adult	Industry	Low	Low	Low	Low	Unclear	Low	Low	35484697	03428100
Bieber Germany 2021 (JADE COMPARE)	Abrocitinib versus Placebo or Dupilumab for Atopic Dermatitis	International/ multi-centre	Original article/NEJM and CT.gov	emollient, topical therapy (corticosteroids, calcineurin inhibitors or PDE4 inhibitors)	≥18 years	A	IGA≥3, EASI ≥16, BSA≥10%, Pruritus NRS≥4%	db	P	d/P	y	16 weeks; 20 weeks	Co-primary at week 16: 1) IGA 0 or 1; 2) Proportion of patient with EASI-75	Adult	Industry	Low	Low	Low	Low	Low	Low	Low	33761207	03720470
Silverberg USA 2020 (JADE MONO-2)	Efficacy and Safety of Abrocitinib in Patients With Moderate-to-Severe Atopic Dermatitis	International/ multi-centre	Original article/JAMA Dermatology; CT.gov 32492087	oral antihistamines and topical nonmedicated emollients	≥12 years	A	IGA≥3, EASI ≥16, BSA≥10%, Pruritus NRS≥4%	db	P	d/P	n	12 weeks; 16 weeks	Co-primary at week 12: 1) IGA 0 or 1 and reduction of at least 2 points; 2) Proportion of patient with EASI-75	Both	Industry	Low	Low	Low	Low	Unclear	Low	Low	32492087	03575871
Zhao China 2021 (NCT03912259)	The efficacy and safety of dupilumab in Chinese patients with moderate-to-severe atopic dermatitis: a randomized, double-blind, placebo-controlled study	China/multi-centre	CT.gov, Original Article/BJD	Emollient; TCS not specified in ct.gov	≥18 years	A	IGA≥3, EASI ≥16, BSA≥10%, Pruritus NRS≥4%	db	P	P	n	16 weeks; 28 weeks	IGA 0 or 1 and reduction of at least 2 points at week 16	Adult	Industry	Low	Low	Low	Low	Low	Low	Low	34358343	03912259
Eichenfield USA 2021 (JADE TEEN) (NCT03796676)	Efficacy and Safety of Abrocitinib in Combination With Topical Therapy in Adolescents With Moderate-to-Severe Atopic Dermatitis: The JADE TEEN Randomized Clinical Trial	International/ multi-centre	Original article/ JAMA Dermatology/ CT.gov	Emollients, topical steroids, calcineurin inhibitors or crisaborole.	12-17 years	BC	IGA≥3, EASI ≥16, BSA≥10%, Worst Pruritus NRS≥4%	db	P	P	y	12 weeks; 16 weeks	Co-primary at week 12: (1) IGA 0 or 1 and reduction of at least 2 points (2) EASI-75	Children	Industry	Low	Low	Low	Low	Low	Low	Low	34406366	03796676
Guttman USA 2021 (MEASURE UP 1)	Once-daily upadacitinib versus placebo in adolescents and adults with moderate-to-severe atopic dermatitis (Measure Up 1 and Measure Up 2): results from two replicate double-blind, randomised controlled phase 3 trials	International/ multi-centre	Original article/Lancet	Emollients	12-75 years	A	vIGA≥3, EASI ≥16, BSA≥10%, Worst Pruritus NRS≥4%	db	P	D/P	n	16 weeks; 260 weeks	Co-primary at week 16: 1) vIGA 0 or 1; 2) Proportion of patient with EASI-75	Both	Industry	Low	Low	Low	Low	Unclear	Low	Low	34023008	03569293
Guttman USA 2021 (MEASURE UP 2)	Once-daily upadacitinib versus placebo in adolescents and adults with moderate-to-severe atopic dermatitis (Measure Up 1 and Measure Up 2): results from two replicate double-blind, randomised controlled phase 3 trials	International/ multi-centre	Original article/Lancet	Emollients	12-75 years	A	vIGA≥3, EASI ≥16, BSA≥10%, Worst Pruritus NRS≥4%	db	P	D/P	n	16 weeks; 260 weeks	Co-primary at week 16: 1) vIGA 0 or 1; 2) Proportion of patient with EASI-75	Both	Industry	Low	Low	Low	Low	Unclear	Low	Low	34023008	03607422
Reich Germany 2021 (AD Up)	Safety and efficacy of upadacitinib in combination with topical corticosteroids in adolescents and adults with moderate-to-severe atopic dermatitis (AD Up): results from a randomised, double-blind, placebo-controlled, phase 3 trial	International/ multi-centre	Original article/Lancet and JACI (long-term data)	Low-medium potency topical steroids	12-75 years	A	vIGA≥3, EASI ≥16, BSA≥10%, Worst Pruritus NRS≥4%	db	P	D/P	y	16 weeks; 264 weeks	Co-primary at week 16: 1) vIGA 0 or 1; 2) Proportion of patient with EASI-75	Both	Industry	Low	Low	Low	Low	Unclear	Unclear	Low	34023009	03568318
Merola USA 2021 (ECZTRA5)	Tralokinumab does not impact vaccine induced immune responses: Results from a 30-week, randomized, placebo-controlled trial in adults with moderate to-severe atopic dermatitis	International/ multi-centre	Original article/JAAD	Emollient BID	18-54 years	A	IGA≥3, EASI ≥16, BSA≥10%	db	P	P	n	16 weeks; 30 weeks)	Positive antitetanus and antimeningococcal response	Adult	Industry	Low	Low	Low	Low	Low	Low	Low	33744356	03562377
Blauvelt USA 2021 (Heads Up)	Efficacy and Safety of Upadacitinib vs Dupilumab in Adults With Moderate-to-Severe Atopic Dermatitis: A Randomized Clinical Trial	International/ multi-centre	Original article/ JAMA Dermatology	Rescue only	18-75 years	A	vIGA≥3, EASI ≥16, BSA≥10%, Worst Pruritus NRS≥4%	db	P	H	n	24 weeks; 36 weeks	Proportion of patient with EASI-75 at week 16	Adult	Industry	Low	Low	Low	Low	Low	Low	Low	34347860	03738397
Gutermuth Belgium 2021 (ECZTRA7)	Tralokinumab plus topical corticosteroids in adults with severe atopic dermatitis and inadequate response to or intolerance of ciclosporin A: a placebo-controlled, randomized, phase III clinical trial (ECZTRA 7)	International/ multi-centre	Original article/BJD	Mometasone cream once daily	≥18 years	A	IGA≥3, EASI ≥20, BSA≥10%, PPNRS ≥4	db	P	P	y	26 weeks; 40 weeks	Proportion of patient with EASI-75 at week 16	Adult	Industry	Low	Low	Low	Low	Low	Low	Low	34698371	03761537
Paller 2023 NCT03526861 (ECZTRA6)	Tralokinumab Monotherapy for Adolescent Subjects With Moderate to Severe Atopic Dermatitis - ECZTRA 6 (ECZema TRAlokinumab Trial no. 6).	International/ multi-centre	Original article/JAMA Dermatology and CT.gov	Emollients; TCS as rescue	12-17 years	BC	IGA≥3, EASI ≥12, BSA≥10%, PPNRS ≥4	db	P	P	n	16 weeks; 52 weeks	Co-primary at week 16: 1) IGA 0 or 1; 2) Proportion of patient with EASI-75	Children	Industry	Low	Low	Low	Low	Low	Low	Low	37074705	03526861
Zhao China 2021 (SHR0302)	Efficacy and Safety of SHR0302, a Highly Selective Janus Kinase 1 Inhibitor, in Patients with Moderate to Severe Atopic Dermatitis: A Phase II Randomized Clinical Trial	China, multi-centre	Full text/AJCD	Moisturizers; rescue medications not allowed	18-75 years	A	IGA≥3, EASI ≥12, BSA≥10%	db	P	P	n	12 weeks; 14 weeks	IGA 0 or 1 and reduction of at least 2 points at week 12	Adult	Industry	Low	Low	Low	Low	Unclear	Low	Low	34374027	04162899
Tyring 2023 NCT03706040 (Risankizumab)	Risankizumab in Patients with Moderate-to-Severe Atopic Dermatitis: A Phase 2, Randomized, Double- Blind, Placebo-Controlled Study	International/ multi-centre	CT.gov	Emollient	≥12 years	A	IGA≥3, EASI ≥16, BSA≥10%, PPNRS ≥4	db	P	P	n	16 weeks; 65 weeks	Proportion of patient with EASI-75 at week 16	Both	Industry	Low	Low	Low	Low	Unclear	Low	Low	36588137	03706040
Katoh 2022 (Rising Up)	A phase 3 randomized, multicenter, double-blind study to evaluate the safety of upadacitinib in combination with topical corticosteroids in adolescent and adult patients with moderate-to-severe atopic dermatitis in Japan (Rising Up): An interim 24-week analysis	Japan/Multicentre	Original Article/JAAD International	TCS	12-75 years	A	IGA≥3, EASI ≥16, BSA≥10%, PPNRS ≥4	db	P	P	y	16 weeks; 136 weeks	Number of participants experiencing adverse events up to 141 weeks	Both	Industry	Unclear	Unclear	Low	Low	Low	Unclear	Low	34988493	03661138
Reich 2022 NCT04345367 (JADE DARE)	Efficacy and safety of abrocitinib versus dupilumab in adults with moderate-to-severe atopic dermatitis: a randomised, double-blind, multicentre phase 3 trial	International/ multi-centre	Full text/Lancet, CT.gov	TCS, TCIs, PDE4 inhibitors, emollients	≥18 years	A	IGA≥3, EASI ≥16, BSA≥10%, PPNRS ≥4	db	P	H	y	26 weeks; 30 weeks	Co-Primary: Proportion with ≥4 point improvement in PPNRS at week 2; Proportion with EASI-90 at week 4	Adult	Industry	Low	Low	Low	Low	Low	Low	Low	35871814	04345367
NCT03817190	Efficacy and Safety of Orally Administered DS107 in Adult Patients With Moderate to Severe Atopic Dermatitis	International/ multi-centre	CT.gov	Emollient BID, TCS/TCI for rescue only	≥18 years	A	IGA≥3, EASI ≥16, BSA≥10%, PPNRS ≥4	db	P	P	n	16 weeks; 20 weeks	Co-primary at week 16: 1) IGA 0 or 1; 2) Proportion of patient with EASI-75	Adult	Industry	Low	Low	Low	Low	Unclear	Low	Low		03817190
NCT03568162 - 1	Phase 2b Study to Evaluate the Efficacy and Safety of ISB 830 in Adults With Moderate to Severe Atopic Dermatitis	International/ multi-centre	CT.gov	Emollients	≥18 years	A	IGA≥3, EASI ≥12, BSA≥10%, PPNRS ≥3	db	P	d/P	n	16 weeks; 66 weeks	% Change from baseline in EASI at week 16	Adult	Industry	Low	Low	Low	Low	Unclear	Low	Low		03568162
NCT03568162 - 2	Phase 2b Study to Evaluate the Efficacy and Safety of ISB 830 in Adults With Moderate to Severe Atopic Dermatitis	International/ multi-centre	CT.gov	Emollients	≥18 years	A	IGA≥3, EASI ≥12, BSA≥10%, PPNRS ≥3	db	P	d/P	n	16 weeks; 66 weeks	% Change from baseline in EASI at week 16	Adult	Industry	Low	Low	Low	Low	Unclear	Low	Low		03568162
Guttman 2023 NCT03703102 Rocatinlimab	An anti-OX40 antibody to treat moderate-to-severe atopic dermatitis: a multicentre, double-blind, placebo-controlled phase 2b study	International/ multi-centre	CT.gov	Emollients	≥18 years	A	IGA≥3, EASI ≥16, BSA≥10%	db	P	d/P	n	16 weeks; 56 weeks	% Change from baseline in EASI at week 16	Adult	Industry	Low	Low	Low	Low	Low	Low	Low	36509097	03703102
Merola USA 2023 (DUPISTAD; NCT04033367)	Dupilumab significantly improves sleep in adults with atopic dermatitis: results from the 12-week placebo-controlled period of the 24-week phase IV randomized double-blinded placebo-controlled DUPISTAD study	International/ multi-centre	Full text/BJD and Abstracts/BJD and JAAD	TCS as needed	≥18 years	A	EASI ≥12, PPNRS ≥3, Sleep qualiy NRS ≥5%	db	P	P	y	12 weeks; 24 weeks	% change from baseline in sleep quality NRS at week 12	Adult	Industry	Unclear	Unclear	Low	Low	Unclear	Unclear	Low	37562034	04033367
Paller USA 2022 (LIBERTY AD PRE-SCHOOL; NCT03346434)	Efficacy and safety of dupilumab in children aged ≥ 6 months to < 6 years with moderate-to-severe atopic dermatitis	International/multi-centre	Full Text/Lancet, Abstract/BJD	Low-potency TCS	6 months - 5 years	C	IGA≥3, EASI ≥16, BSA≥10%	db	P	P	y	16 weeks; 28 weeks	Co-primary at week 16: 1) IGA 0 or 1; 2) Proportion of patient with EASI-75	Children	Industry	Low	Low	Low	Low	Low	Low	Low	36116481	03346434
Danto 2023 (PF-06817024; NCT02743871)	Safety, Tolerability, Pharmacokinetics, and Pharmacodynamics of PF-06817024 in Healthy Participants, Participants with Chronic Rhinosinusitis with Nasal Polyps, and Participants with Atopic Dermatitis:A Phase 1, Randomized, Double-Blind, Placebo-Controlled Study	USA, mutli-centre	Full text/The Journal of Clinical Pharmacology; CT.gov	Emollients allowed	18-75 years	A	IGA≥3, EASI ≥12, BSA≥10%	db	P	P	n	16 weeks; indefinite	Adverse events	Adult	Industry	Low	Low	Low	Low	High	Low	Low		02743871
NCT04587453 (ECZTRA 8)	Tralokinumab in Combination With Topical Corticosteroids in Japanese Subjects With Moderate-to-severe Atopic Dermatitis (ECZTRA 8)	Japan, Multicentre	CT.gov	TCS administered as needed	≥18 years	A	IGA≥3, EASI ≥12, BSA≥10%, PPNRS ≥4	db	p	p	y	16 weeks; 20 weeks	Co-primary at week 16: 1) IGA 0 or 1; 2) Proportion of patient with EASI-75	Adult	Industry	Low	Low	Low	Low	Low	Low	Low		04587453
Silverberg 2023 NCT04162769 (ADVISE)	A Study to Assess the Safety and Efficacy of Etrasimod in Subjects With Moderate-to-Severe Atopic Dermatitis (ADVISE)	International/ multi-centre	CT.gov	Emollients	18-70 years	A	IGA≥3, EASI ≥16,	db	p	p	n	12 weeks; 16 weeks	% Change from baseline in EASI at week 12	Adult	Industry	Low	Low	Low	Low	Unclear	Low	Low	36695074	04162769
Numerickaya 2022	Prospects of using the genetically engineered preparation dupilumab for the treatment of atopic dermatitis in the adult population	Russia, single centre	Original article/Journal of Pakistan Association of Dermatologists	Emollients	≥18 years	A	IGA≥3, EASI >15, BSA>10%, NRS>3	NR	p	p	n	12 weeks	NR	Adult	NR	Unclear	High	High	High	Unclear	Unclear	Unclear
Silverberg 2023 NCT04178967 (ADvocate2)	Evaluation of the Efficacy and Safety of Lebrikizumab (LY3650150) in Moderate to Severe Atopic Dermatitis (ADvocate2)	International/ multi-centre	CT.gov	Emollients	≥12 years	A	IGA≥3, EASI ≥16, BSA≥10%	db	p	p	n	16 weeks; 52 weeks	Co-primary at week 16: (1) vIGA 0 or 1 and reduction of at least 2 points (2) EASI-75	Both	Industry	Low	Low	Low	Low	Low	Low	Low	36920778	04178967	y
Silverberg 2023 NCT04146363 (ADvocate1)	Evaluation of the Efficacy and Safety of Lebrikizumab (LY3650150) in Moderate to Severe Atopic Dermatitis (ADvocate1)	International/ multi-centre	CT.gov	Emollients	≥12 years	A	IGA≥3, EASI ≥16, BSA≥10%	db	p	p	n	16 weeks; 52 weeks	Co-primary at week 16: (1) vIGA 0 or 1 and reduction of at least 2 points (2) EASI-75	Both	Industry	Low	Low	Low	Low	Low	Low	Low	36920778	04146363	y
NCT03531957 (RADIANT)	Phase 2B Study to Evaluate ASN002 in Subjects With Moderate to Severe Atopic Dermatitis (RADIANT)	International/ multi-centre	CT.gov	Emollients	18-75 years	A	IGA≥3, EASI ≥16, BSA≥10%	db	p	d/p	n	12 weeks; 16 weeks	Change in EASI from baseline to week 12	Adult	Industry	Low	Low	Low	Low	Low	Low	Low		03531957
Bissonnette 2023 (Spesolimab)	Spesolimab, an anti-interleukin-36 receptor antibody, in patients with moderate-to-severe atopic dermatitis: Results from a multicentre, randomized, double-blind, placebo-controlled, phase IIa study	International/ multi-centre	Original article/JEADV, ct.gov	Emollient	18-75 years	A	IGA≥3, EASI ≥12, BSA≥10%	db	p	p	n	16 weeks; 44 weeks	% Change from baseline in EASI at week 16	Adult	Industry	Low	Low	Low	Low	High	Low	Low	36376738	03822832
NCT03915496 (JADE MOA)	Study Evaluating the Mechanism of Action of PF-04965842 Monotherapy for Moderate-to-severe Atopic Dermatitis (JADE MOA)	International/ multi-centre	CT.gov	Emollient	≥18 years	A	IGA≥3, EASI ≥16, BSA≥10%, PPNRS ≥4	db	p	p	n	12 weeks; 16 weeks	Biomarkers at week 12	Adult	Industry	Low	Low	Low	Low	Low	Low	Low		03915496
Simpson 2023 (ADhere)	Efficacy and Safety of Lebrikizumab in Combination With Topical Corticosteroids in Adolescents and Adults With Moderate-to-Severe Atopic Dermatitis: A Randomized Clinical Trial (ADhere)	International/ multi-centre	Original article/JAMA Dermatology, CT.gov	Low-mid potency TCS or TCI as needed	≥12 years	A	IGA≥3, EASI ≥16, BSA≥10%	db	p	p	y	16 weeks	Co-primary at week 16: (1) vIGA 0 or 1 and reduction of at least 2 points (2) EASI-75	Both	Industry	Low	Low	Low	Low	Low	Low	Low	36630140	04250337	y
NCT03747575 (astegolimab)	A Study to Assess the Efficacy and Safety of MSTT1041A in Participants With Moderate to Severe Atopic Dermatitis	International/ multi-centre	CT.gov	Emollient	18-75 years	A	IGA≥3, EASI ≥16, BSA≥10%, PPNRS ≥3	db	p	p	n	16 weeks; 24 weeks	% Change from baseline in EASI at week 16	Adult	Industry	Low	Low	Low	Low	Unclear	Low	Unclear		03747575
NCT03533751 (Etokimab)	Efficacy, Safety, and Pharmacokinetic Profile of Etokimab (ANB020) in Adult Participants With Moderate-to-Severe Atopic Dermatitis (ATLAS)	International/ multi-centre	CT.gov	Emollient	18-75 years	A	IGA≥3, EASI ≥16, BSA≥10%	db	p	d/p	n	16 weeks; 24 weeks	% Change from baseline in EASI at week 16	Adult	Industry	Low	Low	Low	Low	Unclear	Low	Low		03533751
Torrelo 2023 (BREEZE-AD PEDS)	Efficacy and safety of baricitinib in combination with topical corticosteroids in paediatric patients with moderate-to-severe atopic dermatitis with an inadequate response to topical corticosteroids: results from a phase III, randomized, double-blind, placebo-controlled study (BREEZE-AD PEDS)	International/ multi-centre	Original article/BJD, CT.gov	Emollient and topical anti-inflammatory as prescribed	2-17 years	C	IGA≥3, EASI ≥16, BSA≥10%	db	p	d/p	y	16 weeks; 124 weeks	(1) IGA 0 or 1 and reduction of at least 2 points at week 16 (2) pharmacokinetic measures	Children	Industry	Low	Low	Low	Low	Low	Low	Low	36999560	03952559
NCT04212169 (MEDI3506)	Efficacy and Safety of MEDI3506 in Adult Subjects With Atopic Dermatitis	International/ multi-centre	CT.gov	Emollients; TCS, TCI and other anti-inflammatory prohibited	18-65 years	A	IGA≥3, EASI ≥16, BSA≥10%	db	p	d/p	n	16 weeks; 24 weeks	% Change from baseline in EASI at week 16	Adult	Industry	Low	Low	Low	Low	Low	Low	Low		04212169
Flohr 2023 (TREAT)	Efficacy and safety of ciclosporin versus methotrexate in the treatment of severe atopic dermatitis in children and young people (TREAT): a multicentre parallel group assessor-blinded clinical trial	International/ multi-centre	Original article/BJD	Emollient, antiseptic bath additives, mild-to-potent TCS, TCI, oral antibiotics, oral antihistamines, rescue oral corticosteroids	2-16 years	C	o-SCORAD ≥30	sb	p	H	y	36 weeks; 60 weeks	(1) Change in o-SCORAD from baseline to week 12 (2) Time to significant flare after treatment cessation	Children	Other	Low	Low	High	Low	Unclear	Low	Low	37722926	ISRCTN1583774
Igarashi 2023 (Nemo Peds)	Efficacy and safety of nemolizumab in paediatric patients aged 6-12 years with atopic dermatitis with moderate-to-severe pruritus: Results from a phase III, randomised, double-blind, placebo-controlled, multicentre study	Japan/multicentre	Original article/BJD	TCI and TCS allowed	6-12 years	C	Pruritus ≥3/5, EASI ≥10	db	P	p	y	16 weeks; 52 weeks	Change in weekly mean 5-level itch score	Children	Industry	Low	Low	Low	Low	Low	Low	Low	37522351	jRCT2080225289
NCT04626297 (ADopt-VA)	A Study of Lebrikizumab (LY3650150) on Vaccine Response in Adults With Atopic Dermatitis (ADopt-VA)	USA, mutli-centre	CT.gov	TCS or TCI may be used	18-55 years	A	IGA≥3, EASI ≥16, BSA≥10%	db	P	p	y	16 weeks; 26 weeks	Vaccine responses	Adult	Industry	Low	Low	Low	Low	High	Low	Low		04626297
NCT04760314 (ADhere-J)	A Study of Lebrikizumab (LY3650150) in Combination With Topical Corticosteroids in Japanese Participants With Moderate-to-Severe Atopic Dermatitis (ADhere-J)	Japan/multicentre	CT.gov	TCS	≥12 years	A	IGA≥3, EASI ≥16, BSA≥10%	db	P	d/p	y	16 weeks; 68 weeks	Co-primary at week 16: (1) vIGA 0 or 1 and reduction of at least 2 points (2) EASI-75	Both	Industry	Low	Low	Low	Low	Low	Low	Low		04760314
NCT04922021 (LEO 138559)	An Evaluation of LEO 138559 in Adults With Moderate to Severe Atopic Dermatitis.	International/ multi-centre	CT.gov	No TCS, TCI, topical PDE-4 inhibitors, or other topical prescription treatments	18-64 years	A	IGA≥3, EASI ≥12, BSA≥10%, PPNRS ≥3	db	P	p	n	16 weeks; 32 weeks	Change in EASI to week 16	Adult	Industry	Low	Low	Low	Low	High	Low	Low		04922021
NCT04021862 (Bermekimab)	A Study to Evaluate the Safety and Efficacy of Bermekimab in Patients With Moderate to Severe Atopic Dermatitis	USA/multicentre	CT.gov	TCS and TCI only as rescue	≥18 years	A	IGA≥3, EASI ≥16, BSA≥10%	db	P	d/p	n	16 weeks; 32 weeks	EASI-75 at week 16	Adult	Industry	Low	Low	Low	Low	Low	Low	Low		04021862
NCT04444752 (CBP-201)	A Study to Assess the Efficacy and Safety of CBP-201 in Adult Subjects With Moderate to Severe Atopic Dermatitis	International/ multi-centre	CT.gov	TCS as rescue	18-75 years	A	IGA≥3, EASI ≥16, BSA≥10%	db	P	d/p	n	16 weeks; 24 weeks	% Change from baseline in EASI at week 16	Adult	Industry	Unclear	Unclear	Low	Low	Low	Low	Low		04444752
Vyas 2023	A single-centre prospective study comparing efficacy and safety of apremilast with cyclosporine in moderate to severe atopic dermatitis	India/ Single centre	Original article/Australas J Dermatol	Triamcinolone as rescue	12-65 years	A	IGA≥3, EASI ≥12, BSA≥10%	O-l	P	H	n	24 weeks; 36 weeks	% Chage from baseline in EASI at week 24	Both	NR	Unclear	Unclear	High	High	Low	Unclear	Unclear	37488939
Weidinger 2023 (Amlitelimab)	Safety and efficacy of amlitelimab, a fully human, non-depleting, non-cytotoxic anti-OX40Ligand monoclonal antibody, in atopic dermatitis: results of a phase IIa randomised placebo-controlled trial	International/ multi-centre	Original article/BJD	Moisturizers	18-75 years	A	IGA≥3, EASI ≥16, BSA≥10%	db	P	d/p	n	16 weeks; 36 weeks	Co-primary: 1) % Chage from baseline in EASI at week 16 and 2) TEAEs	Adult	Industry	Low	Low	Low	Low	High	Low	Low	37463508	03754309
Zhao 2023 (CM310)	Efficacy and safety of CM310 in moderate-to-severe atopic dermatitis: A multicenter, randomized, double-blind, placebo-controlled phase 2b trial	China/ multi-centre	Original article/ Chinese Med J	Moisturizers; TCS, TCI, systemic steroids as rescue	18-70	A	IGA≥3, EASI ≥16, BSA≥10%, PPNRS ≥4	db	P	d/p	n	16 weeks; 24 weeks	EASI-75 at week 16	Adult	Industry	Low	Low	Low	Low	Low	Low	Low	37482623	04805411

## Sheet: ARMS
Drucker AM, Lam M, Prieto-Merino D, et al. Systemic Immunomodulatory Treatments for Atopic Dermatitis. JAMA Dermatol. Published online July 17, 2024. doi:10.1001/jamadermatol.2024.2192							© 2024 American Medical Association. All rights reserved.
study	treatment	arm	ref	rare	comp	age	women	sever
Beck USA 2014	Dupilumab_300mg_q1w	Dupilumab 300 mg qweek		55	41	33.7	44	EASI 28.4
Beck USA 2014	Placebo	Placebo	1	54	24	39.4	50	EASI 30.8
Bemanian Iran 2005	Cyclosporine_4mg_OD	Cyclosporine 4 mg/kg PO OD	1	8	8	11.9	50	SCORAD 79*
Bemanian Iran 2005	IVIG_2g_1x	IVIG 2 g/kg x1		6	6	6.44	50	SCORAD 79*
Berth Jones UK 2002	Azathioprine_25_OD	Azathioprine 2.5 mg/kg OD		19	7	NR	NR	SASSAD 39.7
Berth Jones UK 2002	Placebo	Placebo	1	18	14	NR	NR	SASSAD 33.6
Blauvelt USA 2017	Dupilumab_600mg_300mg_q2w	Dupilumab 600 mg x1 then 300 mg q2weeks		106	77	Median: 40.5	42	Median EASI: 30.9, SCORAD 69.7
Blauvelt USA 2017	Dupilumab_600mg_300mg_q1w	Dupilumab 600 mg x1 then 300 mg qweek		319	234	Median 34.0	40	Median EASI: 29.0, SCORAD 65.3
Blauvelt USA 2017	Placebo	Placebo	1	315	185	Median 34.0	39	edian EASI: 29.6, SCORAD 64.1
Blauvelt USA 2018	Dupilumab_600mg_300mg_q1w	Dupilumab 600 mg x1 then 300 mg SC qweek		97	89	39	49	EASI 29
Blauvelt USA 2018	Placebo	Placebo	1	97	92	40	53	EASI 31
Chan UK 2020	Omalizumab_wt_based	Omalizumab - weight and IgE based		30	29	10.2	57	EASI 45.5
Chan UK 2020	Placebo	Placebo	1	32	27	10.4	41	EASI 43.5
Czech Germany 2000	Cyclosporine_300mg_OD	Cyclosporin 300 mg PO OD, After 2 weeks stepwise adjustment to minimum effective dose		53	50	total group 34years	total group 42%	TBSA 60.7
Czech Germany 2000	Cyclosporine_150mg_OD	Cyclosporine 150 mg PO OD. After 2 weeks stepwise adjustment to minimum effective dose	1	53	53	total group 34years	total group 42%	TBSA 59.0
de Bruin-Weller Netherlands 2018	Dupilumab_600mg_300mg_q2w	Dupilumab 600mg x1 then 300 mg SC q2weeks		107	107	Median 38.0	39.3	Median EASI: 31.6
de Bruin-Weller Netherlands 2018	Dupilumab_600mg_300mg_q1w	Dupilumab 600mg x1 then 300 mg SC qweek		110	108	Median 38.0	40	Median EASI: 31.1
de Bruin-Weller Netherlands 2018	Placebo	Placebo	1	108	103	Median 37.5	37	Median EASI: 31.7
El-Khalawany Egypt 2013	Cyclosporine_25mg_OD	Cyclosporine 2.5mg/kg PO OD		20	20	10.3	30	SCORAD 56.5
El-Khalawany Egypt 2013	Methotrexate_5mg_75mg_q1w	Methotrexate 5mg PO X1 then 7.5mg PO qweek	1	20	20	11.2	40	SCORAD 57.9
Gooderham Canada 2019; NCT02780167; Abrocitinib (PF-04965842)	Abrocitinib_10mg_OD	Abrocitinib 10 mg PO OD		49	27	44.3	57.1	EASI 28.1
Gooderham Canada 2019; NCT02780167; Abrocitinib (PF-04965842)	Abrocitinib_100mg_OD	Abrocitinib 100 mg PO OD		56	37	41.1	44.6	EASI 26.7
Gooderham Canada 2019; NCT02780167; Abrocitinib (PF-04965842)	Abrocitinib_200mg_OD	Abrocitinib 200 mg PO OD		55	38	38.7	49.1	EASI 24.6
Gooderham Canada 2019; NCT02780167; Abrocitinib (PF-04965842)	Abrocitinib_30mg_OD	Abrocitinib 30 mg PO OD		51	27	37.6	56.9	EASI 22.1
Gooderham Canada 2019; NCT02780167; Abrocitinib (PF-04965842)	Placebo	Placebo	1	56	28	42.6	62.5	EASI 25.4
Goujon France 2017	Cyclosporine_25mg_OD	Cyclosporine 2.5 mg/kg PO OD for 8 weeks +/- increased to 5 mg/kg PO OD for 16 weeks if SCORAD 50 not achieved	1	47	33	33	34	EASI 19
Goujon France 2017	Methotrexate_15mg_q1w	Methotrexate 15 mg PO qweek for 8 weeks +/- increased to 25 mg PO qweek for 16 weeks if SCORAD 50 not achieved		50	23	32	43	EASI 18
Granlund Finland 2001	Cyclosporine_4mg_OD	Cyclosporine 4 mg/kg PO OD		36	32	33.3	42	SCORAD 48.5
Granlund Finland 2001	UVAB_Phototherapy	UVAB Phototherapy up to maximal doses of 15 J/cm2 of UVA and 0.26 J/cm2 of UVB 2-3/week	1	36	16	33.2	58	SCORAD 46.8
Guttman-Yassky USA 2018 Baricitinib	Baricitinib_2mg_OD	Baricitinib 2 mg PO OD		37	25	Median 42	41	Median EASI: 22.1
Guttman-Yassky USA 2018 Baricitinib	Baricitinib_4mg_OD	Baricitinib 4 mg PO OD		38	26	Median 32.5	42	Median EASI: 19.5
Guttman-Yassky USA 2018 Baricitinib	Placebo	Placebo	1	49	29	Median 35	51	Median EASI: 22.1
Guttman-Yassky USA 2018 Fezakinumab	Fezakinumab_600mg_300mg_q2w	Fezakinumab IV 600 mg then 300 mg q2weeks		40	20	40.5	42.5	53.4 SCORAD
Guttman-Yassky USA 2018 Fezakinumab	Placebo	Placebo	1	20	16	41.3	55	55.5 SCORAD
Guttman-Yassky USA 2019 Dupilumab	Dupilumab_400mg_200mg_q1w	Dupilumab 400 mg then 200 mg SC qweek		27	26	Median 35	40.7	EASI 30
Guttman-Yassky USA 2019 Dupilumab	Placebo	Placebo	1	27	25	Median 43	48.1	EASI 34
Guttman-Yassky USA 2019 GBR 830	GBR_830	GBR 830 10 mg/kg IV on day 1 and 29		46	26	36.2	54.3	EASI 25.1
Guttman-Yassky USA 2019 GBR 830	Placebo	Placebo	1	16	8	40.4	31.2	EASI 23.3
Guttman-Yassky USA 2019 Upadacitinib	Placebo	Placebo	1	40	20	39.9	41	EASI 32.6
Guttman-Yassky USA 2019 Upadacitinib	Upadacitinib_15mg_OD	Upadacitinib 15 mg PO OD		42	37	38.5	29	EASI 31.4
Guttman-Yassky USA 2019 Upadacitinib	Upadacitinib_30mg_OD	Upadacitinib 30 mg PO OD		42	38	39.9	48	EASI 28.2
Guttman-Yassky USA 2019 Upadacitinib	Upadacitinib_75mg_OD	Upadacitinib 7.5 mg PO OD		42	31	41.5	33	EASI 31.4
Guttman-Yassky USA 2020 Lebrikizumab	Lebrikizumab_250mg_125mg_q4w	Lebrikizumab 250 mg SC 1x then 125 mg sc q4 weeks		73	58	36.7	63	EASI 29.9
Guttman-Yassky USA 2020 Lebrikizumab	Lebrikizumab_500mg_250mg_q4w	Lebrikizumab 500 mg SC 1x then 250 mg sc q4 weeks		80	62	40.2	58.8	EASI 26.2
Guttman-Yassky USA 2020 Lebrikizumab	Lebrikizumab_500mg_250mg_q2w	Lebrikizumab 500 mg SC week 0 and 2 then 250 mg sc q2W		75	58	38.9	65.3	EASI 25.5
Guttman-Yassky USA 2020 Lebrikizumab	Placebo	Placebo	1	52	23	42.2	46.2	EASI 28.9
Hanifin USA 1993	INF_Y_50_OD	INF-y 50 ug/m2 SC OD		40	38	37.2	35	TCS 12.7
Hanifin USA 1993	Placebo	Placebo	1	43	40	28.2	47	TCS 12.2
Iyengar USA 2013	Omalizumab_150_375mg_q2_4w	Omalizumab 150-375mg SC q2-4 weeks		4	4	7.4	NR	SCORAD 73.5
Iyengar USA 2013	Placebo	Placebo	1	4	4	15.8	NR	SCORAD 80.75
Jang Korea 2000	INF_Y_05_106_3xw	INF-Y 0.5 × 106 IU/m3 SC 3x/week		20	18	21	65	TCS 18.4
Jang Korea 2000	INF_Y_15_106_3xw	INF-y 1.5 × 106 IU/m3 SC 3x/week		21	20	21	70	TCS19.4
Jang Korea 2000	Placebo	Placebo	1	10	10	23	71.4	TCS 20.1
Jee Korea 2011	IVIG_2g_monthly	IVIG 2.0 g/kg/month		30	25	6.3	40	SCORAD 61.5
Jee Korea 2011	Placebo	Placebo	1	10	10	6.5	60	SCORAD 42.1
Kabashima Japan 2020	Nemolizumab_60mg_q4w	Nemolizumab 60mg q4 weeks		143	139	Median 39	35	Median EASI 24.2
Kabashima Japan 2020	Placebo	Placebo	1	72	67	Median 41	33	Median EASI 22.7
Khattri USA 2017	Placebo	Placebo	1	17	15	40	37.5	SCORAD 69.73
Khattri USA 2017	Ustekinumab_45_90mg_3x	Ustekinumab 45 or 90 mg SC at weeks 0, 4, 16 (weight-based dosing)		16	12	37	37.5	SCORAD 65.40
Meggitt UK 2006	Azathioprine_TPMT	Azathioprine 0.5 mg/kg or 1.0 mg/kg PO OD first 4 weeks, then 1.0 mg/kg or 2.5 mg/kg PO OD		41	35	30	54	SASSAD 32.3
Meggitt UK 2006	Placebo	Placebo	1	20	19	36	20	SASSAD 32.7
Munro UK 1994	Cyclosporine_5mg_OD	Cyclosporine 5 mg/kg PO OD		12	9	total group 29years	total group 63%	NR
Munro UK 1994	Placebo	Placebo	1	12	10	total group 29years	total group 63%	NR
NCT01785602; Fevipiprant (QAW039)	Placebo	Placebo	1	27	18	38.8	44.4	NR
NCT01785602; Fevipiprant (QAW039)	Fevipiprant_450mg_OD	QAW039 (Fevipiprant) 450 mg PO OD		76	63	35.5	35.5	NR
Pacor Italy 2004	Cyclosporine_3mg_OD	Cyclosporine 3 mg/kg PO OD		15	15	26.6	73.3	SCORAD 73.7
Pacor Italy 2004	Tacrolimus_01_BID	Tacrolimus 0.1% ointment BID	1	15	15	27.1	66.7	SCORAD 69.0
Paller USA 2020 Dupilumab	Dupilumab_600mg_300mg_q4w	Dupilumab 600 mg then 300 mg q4 weeks		120	119	8.5	53.3	EASI 37.4
Paller USA 2020 Dupilumab	Dupilumab_200mg_100mg_q2w_400mg_200mg_q2w	Dupilumab q 2 weeks (weight-based: 15–<30 kg, 200 mg then 100 mg q2w; ≥30 kg, 400 mg then 200 mg q2w)		121	121	8.5	46.7	EASI 37.3
Paller USA 2020 Dupilumab	Placebo	Placebo	1	121	118	8.3	50.4	EASI 39
Reich Germany 2020 (BREEZE-AD7)	Baricitinib_2mg_OD	Baricitinib 2 mg PO OD		109	100	33.8	36	EASI 29.3
Reich Germany 2020 (BREEZE-AD7)	Baricitinib_4mg_OD	Baricitinib 4 mg PO OD		111	107	33.9	32	EASI 30.9
Reich Germany 2020 (BREEZE-AD7)	Placebo	Placebo	1	109	102	33.7	35	EASI 28.5
Ruzicka Germany 2017	Nemolizumab_01mg_q4w	Nemolizumab 0.1 mg/kg SC q4weeks		53	44	33.5	47	EASI 32.4
Ruzicka Germany 2017	Nemolizumab_05mg_q4w	Nemolizumab 0.5 mg/kg SC q4weeks		54	45	33.7	59	EASI 28.6
Ruzicka Germany 2017	Nemolizumab_2mg_q4w	Nemolizumab 2.0 mg/kg SC q4weeks		52	45	34.4	40	EASI 28.2
Ruzicka Germany 2017	Nemolizumab_2mg_q8w	Nemolizumab 2.0 mg/kg SC q8weeks		52	38	35.8	44	EASI 29.0
Ruzicka Germany 2017	Placebo	Placebo	1	53	44	37	53	EASI 29.0
Saeki Japan 2017	Placebo	Placebo	1	27	27	Median 30.0	30	EASI 37.4
Saeki Japan 2017	Ustekinumab_45mg_2x	Ustekinumab 45 mg SC at weeks 0 and 4		24	23	Median 38.5	29	EASI 38.0
Saeki Japan 2017	Ustekinumab_90mg_2x	Ustekinumab 90 mg SC at weeks 0 and 4		28	27	Median 34.0	32	EASI 36.5
Schram Holland 2011	Azathioprine_15_25_OD	Azathioprine 1.5-2.5 mg/kg PO OD	1	22	19	37	45	SCORAD 58.4
Schram Holland 2011	Methotrexate_10_225mg_q1w	Methotrexate 10-22.5 mg PO qweek		20	19	43	50	SCORAD 57.2
Silverberg USA 2019 Nemolizumab	Nemolizumab_20mg_10mg_q4w	Nemolizumab 20 mg sc then 10 mg q 4 weeks		55	43	35.3	47.3	EASI 24.8
Silverberg USA 2019 Nemolizumab	Nemolizumab_60mg_30mg_q4w	Nemolizumab 60 mg sc then 30 mg q 4 weeks		57	50	40.2	49.1	EASI 25.87
Silverberg USA 2019 Nemolizumab	Nemolizumab_90mg_90mg_q4w	Nemolizumab 90 mg sc then 90 mg q 4 weeks		57	43	40.9	54.4	EASI 24.24
Silverberg USA 2019 Nemolizumab	Placebo	Placebo	1	57	40	40.9	45.6	EASI 26.96
Silverberg USA 2020 (ECZTRA3)	Placebo	Placebo	1	126	120	Median 34	33.9	Median EASI 26.5
Silverberg USA 2020 (ECZTRA3)	Tralokinumab_600mg_300mg_q2w	Tralokinumab 600 mg then 300 mg q2 weeks		252	235	Median 37	50.6	Median EASI 24.7
Simpson 2020 BREEZE-AD1	Baricitinib_1mg_OD	Baricitinib 1 mg PO OD		127	116	36	38.6	EASI 29
Simpson 2020 BREEZE-AD1	Baricitinib_2mg_OD	Baricitinib 2 mg PO OD		123	113	35	33.3	EASI 31
Simpson 2020 BREEZE-AD1	Baricitinib_4mg_OD	Baricitinib 4 mg PO OD		125	120	37	33.6	EASI 32
Simpson 2020 BREEZE-AD1	Placebo	Placebo	1	249	226	35	40.6	EASI32
Simpson 2020 BREEZE-AD2	Baricitinib_1mg_OD	Baricitinib 1 mg PO OD		125	115	33	36	EASI 33
Simpson 2020 BREEZE-AD2	Baricitinib_2mg_OD	Baricitinib 2 mg PO OD		123	113	36	47.2	EASI 35
Simpson 2020 BREEZE-AD2	Baricitinib_4mg_OD	Baricitinib 4 mg PO OD		123	117	34	33.3	EASI 33
Simpson 2020 BREEZE-AD2	Placebo	Placebo	1	244	225	35	36.9	EASI 33
Simpson USA 2016 SOLO1	Dupilumab_600mg_300mg_q2w	Dupilumab 600mg x1 then 300 mg SC q2weeks		224	208	Median 38	42	Median EASI: 30.4
Simpson USA 2016 SOLO1	Dupilumab_600mg_300mg_q1w	Dupilumab 600mg x1 then 300 mg SC qweek		223	197	Median 39	36	Median EASI: 29.8
Simpson USA 2016 SOLO1	Placebo	Placebo	1	224	184	Median 39	47	Median EASI: 31.8
Simpson USA 2016 SOLO2	Dupilumab_600mg_300mg_q1w	Dupilumab 600 mg x1 then 300 mg SC qweek		239	221	Median 35.0	42	Median EASI: 29.8
Simpson USA 2016 SOLO2	Dupilumab_600mg_300mg_q2w	Dupilumab 600mg x1 then 300 mg SC q2weeks		233	220	Median: 38.0	42	Median EASI: 30.4
Simpson USA 2016 SOLO2	Placebo	Placebo	1	236	190	Median 39.0	47	Median EASI: 31.8
Simpson USA 2018 Apremilast	Apremilast_30mg_BID	Apremilast 30 mg PO BID		58	46	39.2	46.6	EASI 24.2
Simpson USA 2018 Apremilast	Apremilast_40mg_BID	Apremilast 40 mg PO BID		63	50	31	50.8	EASI 23.6
Simpson USA 2018 Apremilast	Placebo	Placebo	1	64	50	37.7	60.9	EASI 24.0
Simpson USA 2018 Lebrikizumab	Lebrikizumab_125mg_1x	Lebrikizumab 125 mg SC 1x		52	49	34.9	34.6	EASI 24.6
Simpson USA 2018 Lebrikizumab	Lebrikizumab_125mg_q4w	Lebrikizumab 125 mg SC q4weeks		51	48	36.6	31.4	EASI 26.9
Simpson USA 2018 Lebrikizumab	Lebrikizumab_250mg_1x	Lebrikizumab 250 mg SC 1x		53	53	34.4	41.5	EASI 26.3
Simpson USA 2018 Lebrikizumab	Placebo	Placebo	1	53	47	38.7	32.1	EASI 23.6
Simpson USA 2019 Tezepelumab	Placebo	Placebo	1	56	49	38.82	46.4	EASI 24.48
Simpson USA 2019 Tezepelumab	Tezepelumab_280mg_q2w	Tezepelumab 280 mg SC q2weeks		55	49	38.55	41.8	EASI 24.05
Simpson USA 2020 Abrocitinib/ NCT03349060	Abrocitinib_100mg_OD	Abrocitinib 100 mg PO OD		156	135	32.6	42	EASI 31.3
Simpson USA 2020 Abrocitinib/ NCT03349060	Abrocitinib_200mg_OD	Abrocitinib 200 mg PO OD		154	137	33	47	EASI 30.6
Simpson USA 2020 Abrocitinib/ NCT03349060	Placebo	Placebo	1	77	61	31.5	36	EASI 28.7
Simpson USA 2020 Dupilumab adolescent	Dupilumab_600mg_300mg_q2w_400mg_200mg_q2w	Dupilumab 600 mg then 300 mg q2 weeks OR 400 mg then 200 mg q2 weeks (weight-based)		82	79	14.5	47.6	EASI 35.3
Simpson USA 2020 Dupilumab adolescent	Dupilumab_600mg_300mg_q4w	Dupilumab 600 mg then 300 mg q4 weeks		84	81	14.4	38.1	EASI 35.8
Simpson USA 2020 Dupilumab adolescent	Placebo	Placebo	1	85	80	14.5	37.6	EASI 35.5
Sowden UK 1991	Cyclosporine_5mg_OD	Cyclosporine 5 mg/kg PO OD		17	17	30	35.3	Disease severity ( six defined body sites) 40 *
Sowden UK 1991	Placebo	Placebo	1	16	14	29	37.5	Disease severity ( six defined body sites) 46*
Thaci Germany 2015	Dupilumab_400mg_100mg_q4w	Dupilumab 400 mg x1 then 100mg SC q4weeks		65	59	36.6	48	EASI 32.2
Thaci Germany 2015	Dupilumab_400mg_200mg_q2w	Dupilumab 400 mg x1 then 200mg SC q2weeks		61	51	35.8	41	EASI 32.9
Thaci Germany 2015	Dupilumab_600mg_300mg_q2w	Dupilumab 600 mg x1 then 300mg SC q2weeks		64	61	39.4	36	EASI 33.8
Thaci Germany 2015	Dupilumab_600mg_300mg_q4w	Dupilumab 600 mg x1 then 300mg SC q4weeks		65	63	36.8	38	EASI 29.4
Thaci Germany 2015	Dupilumab_600mg_300mg_q1w	Dupilumab 600 mg x1 then 300mg SC qweek		63	60	36.2	32	EASI 30.1
Thaci Germany 2015	Placebo	placebo	1	61	53	37.2	34	EASI 32.9
Werfel Germany 2018	Placebo	Placebo	1	33	24	Median 35	60.6 (non-childbearing females)	Median EASI 18.70
Werfel Germany 2018	ZPL3893787_30mg_OD	ZPL-3893787 30 mg PO OD		65	54	Median 31	55.4 (non-childbearing females)	Median EASI 19.0
Wollenberg Germany 2020 (ECZTRA1)	Placebo	Placebo	1	197	179	Median 37	38.2	Median EASI 30.3
Wollenberg Germany 2020 (ECZTRA1)	Tralokinumab_600mg_300mg_q2w	Tralokinumab 600 mg then 300 mg q2 weeks		601	550	Median 37	41.8	Median EASI 28.2
Wollenberg Germany 2020 (ECZTRA2)	Placebo	Placebo	1	201	179	Median 30	43.3	Median EASI 29.6
Wollenberg Germany 2020 (ECZTRA2)	Tralokinumab_600mg_300mg_q2w	Tralokinumab 600 mg then 300 mg q2 weeks		591	558	Median 34	39.5	Median EASI 28.2
Wollenberg USA 2018	Placebo	Placebo	1	51	37	39.4	56.9	EASI 26.4
Wollenberg USA 2018	Tralokinumab_150mg_q2w	Tralokinumab 150 mg SC q2weeks		51	44	37.1	49	EASI 27.1
Wollenberg USA 2018	Tralokinumab_300mg_q2w	Tralokinumab 300 mg SC q2weeks		52	48	35.7	36.5	EASI 27.3
Wollenberg USA 2018	Tralokinumab_45mg_q2w	Tralokinumab 45 mg SC q2weeks		50	43	39.1	42	EASI 24.8
Simpson 2021 (BREEZE-AD5)	Placebo	Placebo	1	147	126	39	46	EASI 27.0
Simpson 2021 (BREEZE-AD5)	Baricitinib_1mg_OD	Baricitinib 1 mg PO OD		147	131	40	49	EASI 27.7
Simpson 2021 (BREEZE-AD5)	Baricitinib_2mg_OD	Baricitinib 2 mg PO OD		146	127	40	53	EASI 26.6
Bieber Germany 2022 (NCT03428100) (BREEZE-AD4)	Placebo	Placebo	1	93	53	38.7	47	EASI 30.9
Bieber Germany 2022 (NCT03428100) (BREEZE-AD4)	Baricitinib_1mg_OD	Baricitinib 1 mg PO OD		93	61	38.9	38	EASI 34.3
Bieber Germany 2022 (NCT03428100) (BREEZE-AD4)	Baricitinib_2mg_OD	Baricitinib 2 mg PO OD		185	125	37.3	28	EASI 30.6
Bieber Germany 2022 (NCT03428100) (BREEZE-AD4)	Baricitinib_4mg_OD	Baricitinib 4 mg PO OD		92	64	38.7	38	EASI 32.7
Bieber Germany 2021 (JADE COMPARE)	Placebo	Placebo	1	131	117	37.4	41.2	EASI 31.0
Bieber Germany 2021 (JADE COMPARE)	Abrocitinib_100mg_OD	Abroctinib 100 mg PO OD		238	217	37.3	49.6	EASI 30.3
Bieber Germany 2021 (JADE COMPARE)	Abrocitinib_200mg_OD	Abrocitinib 200 mg PO OD		226	208	38.8	54	EASI 32.1
Bieber Germany 2021 (JADE COMPARE)	Dupilumab_600mg_300mg_q2w	Dupilumab 600 mg then 300 mg q2 weeks		242	223	37.1	55.4	EASI 30.4
Silverberg USA 2020 (JADE MONO-2)	Abrocitinib_100mg_OD	Abrocitinib 100 mg PO OD		158	137	37.4	40.5	EASI 28.4
Silverberg USA 2020 (JADE MONO-2)	Abrocitinib_200mg_OD	Abrocitinib 200 mg PO OD		155	141	33.5	43.2	EASI 29.0
Silverberg USA 2020 (JADE MONO-2)	Placebo	Placebo	1	78	52	33.4	39.7	EASI 28.0
Zhao China 2021 (NCT03912259)	Dupilumab_600mg_300mg_q2w	Dupilumab 600 mg x1 then 300mg SC q2weeks		82	76	31	29.3	NR
Zhao China 2021 (NCT03912259)	Placebo	Placebo	1	83	66	30.2	27.7	NR
Eichenfield USA 2021 (JADE TEEN) (NCT03796676)	Placebo	Placebo	1	96	90	14.8	54.2	EASI 29.2
Eichenfield USA 2021 (JADE TEEN) (NCT03796676)	Abrocitinib_100mg_OD	Abrocitinib 100 mg PO OD		95	92	15.1	52.6	EASI 31.0
Eichenfield USA 2021 (JADE TEEN) (NCT03796676)	Abrocitinib_200mg_OD	Abrocitinib 200 mg PO OD		94	91	14.7	40.4	EASI 29.5
Guttman USA 2021 (MEASURE UP 1)	Upadacitinib_15mg_OD	Upadacitinib 15 mg PO OD		281	273	34.1	44	EASI 30.6
Guttman USA 2021 (MEASURE UP 1)	Upadacitinib_30mg_OD	Upadacitinib 30 mg PO OD		285	270	33.6	46	EASI 29.0
Guttman USA 2021 (MEASURE UP 1)	Placebo	Placebo	1	281	243	34.4	49	EASI 28.8
Guttman USA 2021 (MEASURE UP 2)	Upadacitinib_15mg_OD	Upadacitinib 15 mg PO OD		276	260	33.3	44	EASI 28.6
Guttman USA 2021 (MEASURE UP 2)	Upadacitinib_30mg_OD	Upadacitinib 30 mg PO OD		282	268	34.1	43	EASI 29.7
Guttman USA 2021 (MEASURE UP 2)	Placebo	Placebo	1	278	241	33.4	45	EASI 29.1
Reich Germany 2021 (AD Up)	Upadacitinib_15mg_OD	Upadacitinib 15 mg PO OD		300	289	32.5	40	EASI 29.2
Reich Germany 2021 (AD Up)	Upadacitinib_30mg_OD	Upadacitinib 30 mg PO OD		297	287	35.5	36	EASI 29.7
Reich Germany 2021 (AD Up)	Placebo	Placebo	1	303	282	34.3	41	EASI 30.3
Merola USA 2021 (ECZTRA5)	Tralokinumab_600mg_300mg_q2w	Tralokinumab 600 mg then 300 mg q2 weeks		106	97	Median 32.0	49.5	Median EASI 23.2
Merola USA 2021 (ECZTRA5)	Placebo	Placebo	1	108	88	Median 32.5	67.6	Median EASI 24.2
Blauvelt USA 2021 (Heads Up)	Dupilumab_600mg_300mg_q2w	Dupilumab 600 mg x1 then 300mg SC q2weeks	1	344	319	36.9	43.6	EASI 28.8
Blauvelt USA 2021 (Heads Up)	Upadacitinib_30mg_OD	Upadacitinib 30 mg PO OD		348	316	36.6	47.4	EASI 30.8
Gutermuth Belgium 2021 (ECZTRA7)	Tralokinumab_600mg_300mg_q2w	Tralokinumab 600 mg then 300 mg q2 weeks		140	125	Median 33.0	41.4	EASI 28.6
Gutermuth Belgium 2021 (ECZTRA7)	Placebo	Placebo	1	137	120	Median 34.0	39.4	EASI 29.1
Paller 2023 NCT03526861 (ECZTRA6)	Placebo	Placebo	1	100	86	14.4	46	EASI 31.25
Paller 2023 NCT03526861 (ECZTRA6)	Tralokinumab_600mg_300mg_q2w	Tralokinumab 600 mg then 300 mg q2 weeks		101	94	14.6	51.5	EASI 31.9
Paller 2023 NCT03526861 (ECZTRA6)	Tralokinumab_300mg_150mg_q2w	Tralokinumab 300 mg then 150 mg q2 weeks		100	93	14.8	48	EASI 31.89
Zhao China 2021 (SHR0302)	SHR0302_4mg_OD	SHR0302 4 mg PO daily		35	29	38.5	42.9	EASI 30.5
Zhao China 2021 (SHR0302)	SHR0302_8mg_OD	SHR0302 8 mg PO daily		35	32	35.2	34.3	EASI 25.4
Zhao China 2021 (SHR0302)	Placebo	Placebo	1	35	23	30.3	25.7	EASI 28.2
Tyring 2023 NCT03706040 (Risankizumab)	Placebo	Placebo	1	34	25	45.5	38.2	EASI 30.85
Tyring 2023 NCT03706040 (Risankizumab)	Risankizumab_150mg_wk_0_4	Risankizumab 150 mg at weeks 0 and 4		69	61	41.7	44.9	EASI 31.06
Tyring 2023 NCT03706040 (Risankizumab)	Risankizumab_300mg_wk_0_4	Risankizumab 300 mg at weeks 0 and 4		69	58	43.8	46.6	EASI 28.70
Katoh 2022 (Rising Up)	Placebo	Pleacebo	1	90	87	36.3	17.8	EASI 34.4
Katoh 2022 (Rising Up)	Upadacitinib_15mg_OD	Upadacitinib 15 mg PO OD		91	89	35.9	25.3	EASI 34.2
Katoh 2022 (Rising Up)	Upadacitinib_30mg_OD	Upadacitinib 30 mg PO OD		91	88	34.7	24.2	EASI 36.1
Reich 2022 NCT04345367 (JADE DARE)	Abrocitinib_200mg_OD	Abrocitinib 200 mg PO OD		362	327	36.6	46.7
Reich 2022 NCT04345367 (JADE DARE)	Dupilumab_600mg_300mg_q2w	Dupilumab 600mg x1 then 300 mg SC q2weeks	1	365	334	35.5	44.1
NCT03817190	Placebo	Placebo	1	110	50	37.95	54.5	BSA 35.95
NCT03817190	DS107_2g_OD	DS107 2g OD		109	50	38.83	50.5	BSA 35.67
NCT03568162 - 1	ISB830_300mg_Q2W	ISB 830 600 mg then 300 mg Q2W		76	54	40.2	42.1	EASI 30.42
NCT03568162 - 1	ISB830_300mg_Q4W	ISB 830 600 mg then 300 mg Q4W		80	57	36.6	56.4	EASI 33.84
NCT03568162 - 1	ISB830_75mg_Q4W	ISB 830 150 mg then 75 mg Q4W		77	42	38.4	53.2	EASI 28.42
NCT03568162 - 1	Placebo	Placebo - 1	1	80	50	36.3	55	EASI 30.65
NCT03568162 - 2	ISB830_600mg_q2w	ISB 830 1200 mg then 600 mg Q4W		75	61	37.9	49.3	EASI 29.86
NCT03568162 - 2	Placebo	Placebo - 2	1	74	60	36	63.5	EASI 31.81
Guttman 2023 NCT03703102 Rocatinlimab	Rocatinlimab_150mg_Q4W	KHK4083 150 mg Q4W		54	42	37.4	31.5	EASI 33.2
Guttman 2023 NCT03703102 Rocatinlimab	Rocatinlimab_600mg_Q4W	KHK4083 600 mg Q4W		53	41	38.9	41.5	EASI 32.5
Guttman 2023 NCT03703102 Rocatinlimab	Rocatinlimab_300mg_Q2W	KHK4083 300 mg Q2W		55	42	37.5	43.6	EASI 31.6
Guttman 2023 NCT03703102 Rocatinlimab	Rocatinlimab_600mg_Q2W	KHK4083 600 mg Q2W		54	46	37.3	44.4	EASI 31.1
Guttman 2023 NCT03703102 Rocatinlimab	Placebo	Placebo	1	57	34	38.7	45.6	EASI 29.2
Merola USA 2023 (DUPISTAD; NCT04033367)	Dupilumab_600mg_300mg_q2w	Dupilumab 600mg x1 then 300 mg SC q2weeks		127				EASI 26.2
Merola USA 2023 (DUPISTAD; NCT04033367)	Placebo	Placebo	1	61				EASI 26.0
Paller USA 2022 (LIBERTY AD PRE-SCHOOL; NCT03346434)	Dupilumab_200_OR_300mg_q4w	Dupilumab 200 or 300 mg q4 weeks (weight-based)		83	82	4.2	47	EASI 35.1
Paller USA 2022 (LIBERTY AD PRE-SCHOOL; NCT03346434)	Placebo	Placebo	1	79	75	3.8	30	EASI 33.1
Danto 2023 (PF-06817024; NCT02743871)	PF06817024_600mg_300mg_q4w	PF-06817024 600mg then 300mg q4w		20	5	38.9	60
Danto 2023 (PF-06817024; NCT02743871)	Placebo	Placebo	1	8	1	41	87.5
NCT04587453 (ECZTRA 8)	Tralokinumab_600mg_300mg_q2w	Tralokinumab 600 mg then 300 mg q2 weeks		53	53	39	32.1	EASI 37.12
NCT04587453 (ECZTRA 8)	Placebo	Placebo	1	53	53	38.9	41.5	EASI 32.30
Silverberg 2023 NCT04162769 (ADVISE)	Etrasimod_1mg_OD	Etrasimod 1 mg OD		47	34	41.7	63.8298
Silverberg 2023 NCT04162769 (ADVISE)	Etrasimod_2mg_OD	Etrasimod 2 mg OD		47	36	41.8	59.5745
Silverberg 2023 NCT04162769 (ADVISE)	Placebo	Placebo	1	46	37	44.1	58.6957
Silverberg 2023 NCT04178967 (ADvocate2)	Placebo	Placebo	1	149	133	35.6	52.6667
Silverberg 2023 NCT04178967 (ADvocate2)	Lebrikizumab_500mg_250mg_q2w	Lebrikizumab 500 mg SC week 0 and 2 then 250 mg sc q2W		295	273	36.5	49.8305
Silverberg 2023 NCT04146363 (ADvocate1)	Placebo	Placebo	1	141	120		51.773
Silverberg 2023 NCT04146363 (ADvocate1)	Lebrikizumab_500mg_250mg_q2w	Lebrikizumab 500 mg SC week 0 and 2 then 250 mg sc q2W		282	263		49.8233
NCT03531957 (RADIANT)	ASN002_40mg_OD	ASN002 40 mg OD		61	51	Median 40	55.7
NCT03531957 (RADIANT)	ASN002_60mg_OD	ASN002 60 mg OD		59	54	Median 36	47.5
NCT03531957 (RADIANT)	ASN002_80mg_OD	ASN002 80 mg OD		63	49	Median 39	50.8
NCT03531957 (RADIANT)	Placebo	Placebo	1	60	49	Median 42	51.7
Bissonnette 2023 (Spesolimab)	Spesolimab_600mg_q4w	Spesolimab 600mg IV q4w		33	22	43.2	45.5	EASI 26.5
Bissonnette 2023 (Spesolimab)	Placebo	Placebo	1	18	8	32.4	61.1	EASI 26.4
NCT03915496 (JADE MOA)	Abrocitinib_100mg_OD	Abroctinib 100 mg PO OD		16	14	46.6	68.8
NCT03915496 (JADE MOA)	Abrocitinib_200mg_OD	Abrocitinib 200 mg PO OD		14	13	41.4	50
NCT03915496 (JADE MOA)	Placebo	Placebo	1	16	14	38.9	18.8
Simpson 2023 (ADhere)	Placebo	Placebo	1	66	58	36.7	50	EASI 26.4
Simpson 2023 (ADhere)	Lebrikizumab_500mg_250mg_q2w	Lebrikizumab 500 mg SC week 0 and 2 then 250 mg sc q2W		145	134	37.5	48.3	EASI 27.7
NCT03747575 (astegolimab)	Placebo	Placebo	1	32	23	39.3	62.5
NCT03747575 (astegolimab)	Astegolimab_245mg_490mg_q4w	Astegolimab 245 mg then 490 mg sc q4w		33	26	39.7	60.6
NCT03533751 (Etokimab)	Placebo	Placebo	1	60	41	39.5	48.3	EASI 26.6
NCT03533751 (Etokimab)	Etokimab_20mg_q4w	Etikomab 20mg sc q4w		61	36	40.1	41	EASI 29.8
NCT03533751 (Etokimab)	Etokimab_300mg_150mg_q8w	Etokimab 300mg then 150mg q8w		59	39	39.7	61	EASI 27.1
NCT03533751 (Etokimab)	Etokimab_300mg_150mg_q4w	Etokimab 300mg then 150mg q4w		60	40	38.9	40	EASI 32.2
NCT03533751 (Etokimab)	Etokimab_600mg_300mg_q4w	Etokimab 600mg then 300mg q4w		60	37	37.1	53.3	EASI 29.5
Torrelo 2023 (BREEZE-AD PEDS)	Placebo	Placebo	1	122	115	11.8	52.5	EASI 27.0
Torrelo 2023 (BREEZE-AD PEDS)	Baricitinib_1_5mg_OD	Baricitinib 1 or 0.5 mg PO OD		121	116	12.4	51.2	EASI 26.6
Torrelo 2023 (BREEZE-AD PEDS)	Baricitinib_2_1mg_OD	Baricitinib 2 or 1 mg PO OD		120	117	11.8	52.5	EASI 26.8
Torrelo 2023 (BREEZE-AD PEDS)	Baricitinib_4_2mg_OD	Baricitinib 4 or 2 mg PO OD		120	119	11.9	44.2	EASI 25.3
Guttman USA 2021 (MEASURE UP 1) - New adolescents	Upadacitinib_15mg_OD	Upadacitinib 15 mg PO OD		22					New adolescents added from Paller Upa Adolescents paper
Guttman USA 2021 (MEASURE UP 1) - New adolescents	Upadacitinib_30mg_OD	Upadacitinib 30 mg PO OD		22
Guttman USA 2021 (MEASURE UP 1) - New adolescents	Placebo	Placebo	1	21
Guttman USA 2021 (MEASURE UP 2) - New adolescents	Upadacitinib_15mg_OD	Upadacitinib 15 mg PO OD		25					New adolescents added from Paller Upa Adolescents paper
Guttman USA 2021 (MEASURE UP 2) - New adolescents	Upadacitinib_30mg_OD	Upadacitinib 30 mg PO OD		27
Guttman USA 2021 (MEASURE UP 2) - New adolescents	Placebo	Placebo	1	24
Reich Germany 2021 (AD Up) - New adolescents	Upadacitinib_15mg_OD	Upadacitinib 15 mg PO OD		21					New adolescents added from Paller Upa Adolescents paper
Reich Germany 2021 (AD Up) - New adolescents	Upadacitinib_30mg_OD	Upadacitinib 30 mg PO OD		23
Reich Germany 2021 (AD Up) - New adolescents	Placebo	Placebo	1	23
NCT04212169 (MEDI3506)	Placebo	Placebo	1	56	42	32.3	48.2	EASI 28.81
NCT04212169 (MEDI3506)	MEDI3506_Dose1_q4w	MEDI3506 Dose1 SC q4w		19	16	28.7	42.1	EASI 28.94
NCT04212169 (MEDI3506)	MEDI3506_Dose2_q4w	MEDI3506 Dose 2 SC q4w		18	13	37.9	38.9	EASI 28.36
NCT04212169 (MEDI3506)	MEDI3506_Dose3_q4w	MEDI3506 Dose 3 SC q4w		55	42	34.6	45.5	EASI 32.30
Flohr 2023 (TREAT)	Cyclosporine_4mg_OD	Cyclosporine 4 mg/kg PO divided in two daily doses	1	51	47	10.34	40	EASI 28.7
Flohr 2023 (TREAT)	Methotrexate_04mg_kg_qw	Methotrexate 0.1 mg/kg then 0.4 mg/kg weekly		51	44	9.82	55	EASI 27.12
Igarashi 2023 (Nemo Peds)	Nemolizumab_30mg_q4w	Nemolizumab 40mg sc q4 weeks		45	45	9.2	35.6	EASI 19.8
Igarashi 2023 (Nemo Peds)	Placebo	Placebo	1	44	44	8.9	45.5	EASI 16.2
NCT04626297 (ADopt-VA)	Placebo	Placebo	1	127	88	35.9	52.7559
NCT04626297 (ADopt-VA)	Lebrikizumab_500mg_250mg_q2w	Lebrikizumab 500 mg SC week 0 and 2 then 250 mg sc q2W		127	113	35.2	56.6929
NCT04760314 (ADhere-J)	Placebo	Placebo	1	82	82	34.8	29.2683
NCT04760314 (ADhere-J)	Lebrikizumab_500mg_250mg_q2w	Lebrikizumab 500 mg SC week 0 and 2 then 250 mg sc q2W		123	120	35.5	33.3333
NCT04760314 (ADhere-J)	Lebrikizumab_500mg_250mg_q4w	Lebrikizumab 500 mg SC week 0 and 2 then 250 mg sc q4W		81	80	37.8	30.8642
NCT04922021 (LEO 138559)	LEO138559_450mg_Q2w	LEO 138559 450 mg SC Q2W		29	29	38.1	58.6	EASI 26.93
NCT04922021 (LEO 138559)	Placebo	Placebo	1	22	16	32.8	55.2	EASI 26.12
NCT04021862 (Bermekimab)	Placebo	Placebo	1	29	27	50.7	69
NCT04021862 (Bermekimab)	Bermekimab_800mg_400mg_q2w	Bermekimab 800 mg then 400 mg sc q2w		29	28	44	62.1
NCT04021862 (Bermekimab)	Bermekimab_800mg_400mg_qw	Bermekimab 800 mg then 400 mg sc qw		29	27	41.9	69
NCT04444752 (CBP-201)	CBP201_150mg_Q2W	CBP-201 150mg SC Q2W		57	46	39.5	52.6	EASI 24.61
NCT04444752 (CBP-201)	CBP201_300mg_Q2W	CBP-201 300mg SC Q2W		57	45	39.6	47.4	EASI 27.57
NCT04444752 (CBP-201)	CBP201_300mg_Q4W	CBP-201 300mg SC Q4W		56	50	41.7	50	EASI 23.08
NCT04444752 (CBP-201)	Placebo	Placebo	1	56	40	39.6	64.3	EASI 25.16
Vyas 2023	Apremilast_30mg_BID	Apremilast 30mg PO BID	1	25	21	35.88	66	EASI 32.69
Vyas 2023	Cyclosporine_5mg_OD	Cyclosporine 5mg/kg PO daily		25	23	35	66	EASI 32.91
Weidinger 2023 (Amlitelimab)	Amlitelimab_200mg_100mg_q4w	Amlitelimab 200 mg then 100 mg IV q4w		29	20	33.1	45	EASI 32.9
Weidinger 2023 (Amlitelimab)	Amlitelimab_500mg_250mg_q4w	Amlitelimab 500 mg then 250 mg IV q4w		30	22	35.6	47	EASI 28.4
Weidinger 2023 (Amlitelimab)	Placebo	Placebo	1	29	17	32.1	34	EASI 32.8
Zhao 2023 (CM310)	CM310_600mg_300mg_q2w	CM310 600mg then 300mg sc q2w		40	37	33.2	35	EASI 26.25
Zhao 2023 (CM310)	CM310_300mg_150mg_q2w	CM310 300mg then 150mg sc q2w		40	37	36.7	27	EASI 30.07
Zhao 2023 (CM310)	Placebo	Placebo	1	40	36	33.7	40	EASI 26.28

## Sheet: OUTCOMES
ord	study	subgroup	treatment	outcome	include	time	weeks	n	cases	B.mean	B.se	B.sd	B.lo	B.up	B.ci	rep	C.mean	C.se	C.sd	C.lo	C.up	C.ci	F.mean	F.se	F.sd	F.lo	F.up	F.ci	DC.mean	DC.se	DC.sd	DC.lo	DC.up	DC.ci	P.mean	P.se	P.sd	P.lo	P.up	P.ci	DP.mean	DP.se	DP.SD	DP.lo	DP.up	DP.ci	notes
1	Beck USA 2014		Dupilumab_300mg_q1w	EASI	A	s	12	55		28.4	1.8					p																			-74	3.6
1	Beck USA 2014		Dupilumab_300mg_q1w	PPNRS	A	s	12	55		6.1	0.2					p																			-55.7	3.8
1	Beck USA 2014		Dupilumab_300mg_q1w	QoLIAD	A	s	12	32								c	-6.8	0.9
1	Beck USA 2014		Dupilumab_300mg_q1w	SAE	A	s	12	55	1
1	Beck USA 2014		Dupilumab_300mg_q1w	WD	A	s	12	55	1
1	Beck USA 2014		Placebo	EASI	A	s	12	54		30.8	1.9					p																			-23.3	6.7
1	Beck USA 2014		Placebo	PPNRS	A	s	12	54		5.8	0.3					p																			-15.1	5.7
1	Beck USA 2014		Placebo	QoLIAD	A	s	12	32								c	-1.1	1.07
1	Beck USA 2014		Placebo	SAE	A	s	12	54	7
1	Beck USA 2014		Placebo	WD	A	s	12	54	3
2	Bemanian Iran 2005		Cyclosporine_4mg_OD	WD	C	s	12	8	0
2	Bemanian Iran 2005		IVIG_2g_1x	WD	C	s	12	6	0
3	Berth Jones UK 2002		Azathioprine_25_OD	SASSAD	A	s	12	18		45.019	3.83695					v							35.0147	3.61355
3	Berth Jones UK 2002		Azathioprine_25_OD	WD	A	s	12	19	3
3	Berth Jones UK 2002		Placebo	SASSAD	A	s	12	17		37.0532	3.136					v							35.0404	3.94515
3	Berth Jones UK 2002		Placebo	WD	A	s	12	18	0
4	Blauvelt USA 2017		Dupilumab_600mg_300mg_q1w	DLQI	A	s	16	319								c	-10.5	0.3
4	Blauvelt USA 2017		Dupilumab_600mg_300mg_q1w	DLQI	A	l	52	270								c	-10.7	0.36
4	Blauvelt USA 2017		Dupilumab_600mg_300mg_q1w	EASI	A	s	16	319		32.1		12.76				p																			-77.3	2.22
4	Blauvelt USA 2017		Dupilumab_600mg_300mg_q1w	EASI	A	l	52	270		32.1		12.76				p																			-80.3	2.64
4	Blauvelt USA 2017		Dupilumab_600mg_300mg_q1w	Peak NRS	A	s	16	319								c	-4.1	0.13
4	Blauvelt USA 2017		Dupilumab_600mg_300mg_q1w	Peak NRS	A	l	52	270								c	-4.1	0.16
4	Blauvelt USA 2017		Dupilumab_600mg_300mg_q1w	POEM	A	s	16	319								c	-12.5	0.37
4	Blauvelt USA 2017		Dupilumab_600mg_300mg_q1w	POEM	A	l	52	270								c	-12.7	0.45
4	Blauvelt USA 2017		Dupilumab_600mg_300mg_q2w	DLQI	A	s	16	106								c	-9.7	0.51
4	Blauvelt USA 2017		Dupilumab_600mg_300mg_q2w	DLQI	A	l	52	89								c	-10.9	0.59
4	Blauvelt USA 2017		Dupilumab_600mg_300mg_q2w	EASI	A	s	16	106		33.6		13.3				p																			-76.7	3.77
4	Blauvelt USA 2017		Dupilumab_600mg_300mg_q2w	EASI	A	l	52	89		33.6		13.3				p																			-78.3	4.44
4	Blauvelt USA 2017		Dupilumab_600mg_300mg_q2w	Peak NRS	A	s	16	106								c	-4.1	0.21
4	Blauvelt USA 2017		Dupilumab_600mg_300mg_q2w	Peak NRS	A	l	52	89								c	-4.2	0.26
4	Blauvelt USA 2017		Dupilumab_600mg_300mg_q2w	POEM	A	s	16	106								c	-12.4	0.63
4	Blauvelt USA 2017		Dupilumab_600mg_300mg_q2w	POEM	A	l	52	89								c	-13.7	0.75
4	Blauvelt USA 2017		Placebo	DLQI	A	s	16	315								c	-5.3	0.31
4	Blauvelt USA 2017		Placebo	DLQI	A	l	52	264								c	-5.6	0.36
4	Blauvelt USA 2017		Placebo	EASI	A	s	16	315		32.6		12.93				p																			-43.2	2.26
4	Blauvelt USA 2017		Placebo	EASI	A	l	52	264		32.6		12.93				p																			-45.8	2.7
4	Blauvelt USA 2017		Placebo	Peak NRS	A	s	16	315								c	-2.1	0.13
4	Blauvelt USA 2017		Placebo	Peak NRS	A	l	52	264								c	-2.1	0.16
4	Blauvelt USA 2017		Placebo	POEM	A	s	16	315								c	-4.7	0.38
4	Blauvelt USA 2017		Placebo	POEM	A	l	52	264								c	-5.3	0.46
4	Blauvelt USA 2017		Dupilumab_600mg_300mg_q1w	SAE	A	l	52	315	9
4	Blauvelt USA 2017		Dupilumab_600mg_300mg_q2w	SAE	A	l	52	110	4
4	Blauvelt USA 2017		Placebo	SAE	A	l	52	315	16
4	Blauvelt USA 2017		Dupilumab_600mg_300mg_q1w	WD	A	l	52	315	9
4	Blauvelt USA 2017		Dupilumab_600mg_300mg_q2w	WD	A	l	52	110	2
4	Blauvelt USA 2017		Placebo	WD	A	l	52	315	24
5	Blauvelt USA 2018		Dupilumab_600mg_300mg_q1w	Peak pruritus NRS	A	s	16	97								c	-4.46	0.256
5	Blauvelt USA 2018		Dupilumab_600mg_300mg_q1w	POEM	A	s	16	97								c	-13.3	0.7
5	Blauvelt USA 2018		Placebo	Peak pruritus NRS	A	s	16	97								c	-2.33	0.274
5	Blauvelt USA 2018		Placebo	POEM	A	s	16	97								c	-4.8	0.73
5	Blauvelt USA 2018		Dupilumab_600mg_300mg_q1w	SAE	A	s	16	97	3
5	Blauvelt USA 2018		Placebo	SAE	A	s	16	97	0
5	Blauvelt USA 2018		Dupilumab_600mg_300mg_q1w	WD	A	s	16	97	5
5	Blauvelt USA 2018		Placebo	WD	A	s	16	97	0
6	Chan UK 2020		Omalizumab_wt_based	CDLQI/DLQI	C	l	24	30																					-3.5			-6.4	-0.5	0.95													Get C.se from D.se
6	Chan UK 2020		Omalizumab_wt_based	EASI	C	l	24	30		45.5		10.1				v, c	-12.7		15.2				32.8		13.5				-6.7			-13.2	-0.1	0.95													Get C.se from D.se
6	Chan UK 2020		Omalizumab_wt_based	O-SCORAD	C	l	24	30		55.5		9.5				v,c	-12.4		12.1				43.1		12.5				-6.9			-12.2	-1.5	0.95													Get C.se from D.se
6	Chan UK 2020		Omalizumab_wt_based	POEM	C	l	24	30		20.7		4.6				v							14.7			12.5	17	0.95	-1.1			-4.6	2.4	0.95													Get C.se from D.se
6	Chan UK 2020		Omalizumab_wt_based	SAE	C	l	24	30	6
6	Chan UK 2020		Placebo	CDLQI/DLQI	C	l	24	32																					-3.5			-6.4	-0.5	0.95													Get C.se from D.se
6	Chan UK 2020		Placebo	EASI	C	l	24	32		43.5		11.1				v, c	-4.9		13.5				38.4		12.4				-6.7			-13.2	-0.1	0.95													Get C.se from D.se
6	Chan UK 2020		Placebo	O-SCORAD	C	l	24	32		54.3		7.7				v, c	-5.1		11.7				49.2		11.3				-6.9			-12.2	-1.5	0.95													Get C.se from D.se
6	Chan UK 2020		Placebo	POEM	C	l	24	32		22.2		3.9				v							14.9			11.8	18	0.95	-1.1			-4.6	2.4	0.95
6	Chan UK 2020		Placebo	SAE	C	l	24	30	6
7	Czech Germany 2000		Cyclosporine_150mg_OD	DLQI (modified by one question)	A	s	8	53		15		7.3				c							8.8		7.4
7	Czech Germany 2000		Cyclosporine_150mg_OD	SAE	A	s	8	53	0
7	Czech Germany 2000		Cyclosporine_150mg_OD	TBSA Score	A	s	8	53		59		15.8				v							30.8		25.5
7	Czech Germany 2000		Cyclosporine_150mg_OD	WD	A	s	8	53	0
7	Czech Germany 2000		Cyclosporine_300mg_OD	DLQI (modified by one question)	A	s	8	53		15.5		7.5				c							6.6		6.5
7	Czech Germany 2000		Cyclosporine_300mg_OD	Linear analog scale 0-100	A	s	8	53		63.7		19.4				v							29.1		27.3
7	Czech Germany 2000		Cyclosporine_300mg_OD	SAE	A	s	8	53	0
7	Czech Germany 2000		Cyclosporine_300mg_OD	TBSA Score	A	s	8	53		60.7		19				v							25.5		18.5
7	Czech Germany 2000		Cyclosporine_300mg_OD	WD	A	s	8	53	3
7	Czech Germany 2000		Cyclosporine_150mg_OD	Linear analog scale 0-100	A	s	8	53		68.6		21.5											34.4		25.2
8	de Bruin-Weller Netherlands 2018		Dupilumab_600mg_300mg_q1w	DLQI	A	s	16	110								c	-8.8	0.45
8	de Bruin-Weller Netherlands 2018		Dupilumab_600mg_300mg_q1w	EASI	A	s	16	110								c	-25.6	0.9
8	de Bruin-Weller Netherlands 2018		Dupilumab_600mg_300mg_q1w	Peak pruritus NRS	A	s	16	110								c	-3.3	0.19
8	de Bruin-Weller Netherlands 2018		Dupilumab_600mg_300mg_q1w	POEM	A	s	16	110								c	-11.4	0.59
8	de Bruin-Weller Netherlands 2018		Dupilumab_600mg_300mg_q2w	DLQI	A	s	16	107								c	-9.5	0.46
8	de Bruin-Weller Netherlands 2018		Dupilumab_600mg_300mg_q2w	EASI	A	s	16	107								c	-26	0.92
8	de Bruin-Weller Netherlands 2018		Dupilumab_600mg_300mg_q2w	Peak pruritus NRS	A	s	16	107								c	-3.5	0.19
8	de Bruin-Weller Netherlands 2018		Dupilumab_600mg_300mg_q2w	POEM	A	s	16	107								c	-11.9	0.6
8	de Bruin-Weller Netherlands 2018		Placebo	DLQI	A	s	16	108								c	-4.5	0.49
8	de Bruin-Weller Netherlands 2018		Placebo	EASI	A	s	16	108								c	-14.5	0.98
8	de Bruin-Weller Netherlands 2018		Placebo	Peak pruritus NRS	A	s	16	108								c	-1.7	0.21
8	de Bruin-Weller Netherlands 2018		Placebo	POEM	A	s	16	108								c	-4.3	0.62
8	de Bruin-Weller Netherlands 2018		Dupilumab_600mg_300mg_q1w	SAE	A	s	16	110	2
8	de Bruin-Weller Netherlands 2018		Dupilumab_600mg_300mg_q2w	SAE	A	s	16	107	2
8	de Bruin-Weller Netherlands 2018		Placebo	SAE	A	s	16	108	2
8	de Bruin-Weller Netherlands 2018		Dupilumab_600mg_300mg_q1w	WD	A	s	16	110	2
8	de Bruin-Weller Netherlands 2018		Dupilumab_600mg_300mg_q2w	WD	A	s	16	107	0
8	de Bruin-Weller Netherlands 2018		Placebo	WD	A	s	16	108	1
9	El-Khalawany Egypt 2013		Cyclosporine_25mg_OD	SAE	C	s	12	20	0
9	El-Khalawany Egypt 2013		Cyclosporine_25mg_OD	WD	C	s	12	20	0
9	El-Khalawany Egypt 2013		Methotrexate_5mg_75mg_q1w	SAE	C	s	12	20	0
9	El-Khalawany Egypt 2013		Methotrexate_5mg_75mg_q1w	WD	C	s	12	20	0
10	Gooderham Canada 2019; NCT02780167; Abrocitinib (PF-04965842)		Abrocitinib_100mg_OD	DLQI	A	s	12	43								c	-9.8		8.18
10	Gooderham Canada 2019; NCT02780167; Abrocitinib (PF-04965842)		Abrocitinib_100mg_OD	EASI	A	s	12	54		26.7		11.8				p																			-59			-69.3	-48.8	0.9
10	Gooderham Canada 2019; NCT02780167; Abrocitinib (PF-04965842)		Abrocitinib_100mg_OD	Peak pruritus NRS	A	s	12	43								c	-4.21		3.529
10	Gooderham Canada 2019; NCT02780167; Abrocitinib (PF-04965842)		Abrocitinib_100mg_OD	POEM	A	s	12	41								c	-11.4		8.08
10	Gooderham Canada 2019; NCT02780167; Abrocitinib (PF-04965842)		Abrocitinib_100mg_OD	SAE	A	s	12	56	3
10	Gooderham Canada 2019; NCT02780167; Abrocitinib (PF-04965842)		Abrocitinib_100mg_OD	WD	A	s	12	56	12
10	Gooderham Canada 2019; NCT02780167; Abrocitinib (PF-04965842)		Abrocitinib_10mg_OD	DLQI	A	s	12	31								c	-4.5		8.9
10	Gooderham Canada 2019; NCT02780167; Abrocitinib (PF-04965842)		Abrocitinib_10mg_OD	EASI	A	s	12	46		28.1		13.1				p																			-31.1			-42.8	-19.4	0.9
10	Gooderham Canada 2019; NCT02780167; Abrocitinib (PF-04965842)		Abrocitinib_10mg_OD	Peak pruritus NRS	A	s	12	30								c	-2.13		3.711
10	Gooderham Canada 2019; NCT02780167; Abrocitinib (PF-04965842)		Abrocitinib_10mg_OD	POEM	A	s	12	31								c	-4.7		8.83
10	Gooderham Canada 2019; NCT02780167; Abrocitinib (PF-04965842)		Abrocitinib_10mg_OD	SAE	A	s	12	49	2
10	Gooderham Canada 2019; NCT02780167; Abrocitinib (PF-04965842)		Abrocitinib_10mg_OD	WD	A	s	12	49	8
10	Gooderham Canada 2019; NCT02780167; Abrocitinib (PF-04965842)		Abrocitinib_200mg_OD	DLQI	A	s	12	46								c	-9.5		7.28
10	Gooderham Canada 2019; NCT02780167; Abrocitinib (PF-04965842)		Abrocitinib_200mg_OD	EASI	A	s	12	48		24.6		13.5				p																			-82.6			-92.8	-72.4	0.9
10	Gooderham Canada 2019; NCT02780167; Abrocitinib (PF-04965842)		Abrocitinib_200mg_OD	Peak pruritus NRS	A	s	12	44								c	-4.84		3.785
10	Gooderham Canada 2019; NCT02780167; Abrocitinib (PF-04965842)		Abrocitinib_200mg_OD	POEM	A	s	12	45								c	-15.1		6.99
10	Gooderham Canada 2019; NCT02780167; Abrocitinib (PF-04965842)		Abrocitinib_200mg_OD	SAE	A	s	12	55	2
10	Gooderham Canada 2019; NCT02780167; Abrocitinib (PF-04965842)		Abrocitinib_200mg_OD	WD	A	s	12	55	8
10	Gooderham Canada 2019; NCT02780167; Abrocitinib (PF-04965842)		Abrocitinib_30mg_OD	DLQI	A	s	12	33								c	-5.2		7.3
10	Gooderham Canada 2019; NCT02780167; Abrocitinib (PF-04965842)		Abrocitinib_30mg_OD	EASI	A	s	12	45		22.1		10.7				p																			-40.7			-52	-29.5	0.9
10	Gooderham Canada 2019; NCT02780167; Abrocitinib (PF-04965842)		Abrocitinib_30mg_OD	Peak pruritus NRS	A	s	12	31								c	-2.68		2.749
10	Gooderham Canada 2019; NCT02780167; Abrocitinib (PF-04965842)		Abrocitinib_30mg_OD	POEM	A	s	12	33								c	-5.3		7.6
10	Gooderham Canada 2019; NCT02780167; Abrocitinib (PF-04965842)		Abrocitinib_30mg_OD	SAE	A	s	12	51	0
10	Gooderham Canada 2019; NCT02780167; Abrocitinib (PF-04965842)		Abrocitinib_30mg_OD	WD	A	s	12	51	8
10	Gooderham Canada 2019; NCT02780167; Abrocitinib (PF-04965842)		Placebo	DLQI	A	s	12	36								c	-4.6		8.49
10	Gooderham Canada 2019; NCT02780167; Abrocitinib (PF-04965842)		Placebo	EASI	A	s	12	52		25.4		12.9				p																			-35.2			-46.1	-24.4	0.9
10	Gooderham Canada 2019; NCT02780167; Abrocitinib (PF-04965842)		Placebo	Peak pruritus NRS	A	s	12	35								c	-2.6		3.081
10	Gooderham Canada 2019; NCT02780167; Abrocitinib (PF-04965842)		Placebo	POEM	A	s	12	36								c	-3.8		8.21
10	Gooderham Canada 2019; NCT02780167; Abrocitinib (PF-04965842)		Placebo	SAE	A	s	12	56	2
10	Gooderham Canada 2019; NCT02780167; Abrocitinib (PF-04965842)		Placebo	WD	A	s	12	56	9
11	Goujon France 2017		Cyclosporine_25mg_OD	DLQI	A	s	16	34		13.2		7.5				v							4.3		5.4
11	Goujon France 2017		Cyclosporine_25mg_OD	DLQI	A	l	24	31		13.2		7.5				v							3.3		4.4
11	Goujon France 2017		Cyclosporine_25mg_OD	EASI	A	s	16	34		19.3		11.8				v							6.1		8.1
11	Goujon France 2017		Cyclosporine_25mg_OD	EASI	A	l	24	31		19.3		11.8				v							5.4		5
11	Goujon France 2017		Cyclosporine_25mg_OD	SAE	A	l	24	47	1
11	Goujon France 2017		Cyclosporine_25mg_OD	WD	A	l	24	47	1
11	Goujon France 2017		Methotrexate_15mg_q1w	DLQI	A	s	16	28		12.3		6.3				v							5.1		3.5
11	Goujon France 2017		Methotrexate_15mg_q1w	DLQI	A	l	24	23		12.3		6.3				v							5		4.6
11	Goujon France 2017		Methotrexate_15mg_q1w	EASI	A	s	16	27		18.6		10.1				v							6.3		4.6
11	Goujon France 2017		Methotrexate_15mg_q1w	EASI	A	l	24	23		18.6		10.1				v							5		3.6
11	Goujon France 2017		Methotrexate_15mg_q1w	SAE	A	l	24	50	0
11	Goujon France 2017		Methotrexate_15mg_q1w	WD	A	l	24	50	6
12	Granlund Finland 2001		Cyclosporine_4mg_OD	Eczema Disability Index	A	s	8	32								c	-17		11
12	Granlund Finland 2001		Cyclosporine_4mg_OD	SAE	A	s	8	36	0
12	Granlund Finland 2001		Cyclosporine_4mg_OD	WD	A	s	8	36	1
12	Granlund Finland 2001		UVAB_Phototherapy	Eczema Disability Index	A	s	8	27								c	-12		13
12	Granlund Finland 2001		UVAB_Phototherapy	SAE	A	s	8	36	0
12	Granlund Finland 2001		UVAB_Phototherapy	WD	A	s	8	36	3
13	Guttman-Yassky USA 2018 Baricitinib		Baricitinib_2mg_OD	DLQI	A	s	16	37								c	-6.89	0.89
13	Guttman-Yassky USA 2018 Baricitinib		Baricitinib_2mg_OD	EASI	A	s	16	37								c	-16.44	1.72
13	Guttman-Yassky USA 2018 Baricitinib		Baricitinib_2mg_OD	NRS	A	s	16	37								c	-2.61	0.47
13	Guttman-Yassky USA 2018 Baricitinib		Baricitinib_2mg_OD	SAE	A	s	16	37	1
13	Guttman-Yassky USA 2018 Baricitinib		Baricitinib_2mg_OD	WD	A	s	16	37	1
13	Guttman-Yassky USA 2018 Baricitinib		Baricitinib_4mg_OD	DLQI	A	s	16	38								c	-7.96	0.86
13	Guttman-Yassky USA 2018 Baricitinib		Baricitinib_4mg_OD	EASI	A	s	16	38								c	-16.04	1.72
13	Guttman-Yassky USA 2018 Baricitinib		Baricitinib_4mg_OD	NRS	A	s	16	38								c	-2.22	0.46
13	Guttman-Yassky USA 2018 Baricitinib		Baricitinib_4mg_OD	SAE	A	s	16	38	5
13	Guttman-Yassky USA 2018 Baricitinib		Baricitinib_4mg_OD	WD	A	s	16	38	5
13	Guttman-Yassky USA 2018 Baricitinib		Placebo	NRS	A	s	16	49								c	-1.72	0.44
13	Guttman-Yassky USA 2018 Baricitinib		Placebo	DLQI	A	s	16	49								c	-6.27	0.82
13	Guttman-Yassky USA 2018 Baricitinib		Placebo	EASI	A	s	16	49								c	-10.84	1.62
13	Guttman-Yassky USA 2018 Baricitinib		Placebo	SAE	A	s	16	49	5
13	Guttman-Yassky USA 2018 Baricitinib		Placebo	WD	A	s	16	49	5
14	Guttman-Yassky USA 2018 Fezakinumab		Fezakinumab_600mg_300mg_q2w	Pruritus VAS	A	s	12	40								c	-1.5875		2.70718
14	Guttman-Yassky USA 2018 Fezakinumab		Fezakinumab_600mg_300mg_q2w	SAE	A	s	12	40	2
14	Guttman-Yassky USA 2018 Fezakinumab		Fezakinumab_600mg_300mg_q2w	WD	A	s	12	40	2
14	Guttman-Yassky USA 2018 Fezakinumab		Placebo	Pruritus VAS	A	s	12	20								c	-2.01		3.27043
14	Guttman-Yassky USA 2018 Fezakinumab		Placebo	SAE	A	s	12	20	0
14	Guttman-Yassky USA 2018 Fezakinumab		Placebo	WD	A	s	12	20	0
15	Guttman-Yassky USA 2019 Dupilumab		Dupilumab_400mg_200mg_q1w	EASI	A	s	16	27								c	-25.2	2.65
15	Guttman-Yassky USA 2019 Dupilumab		Dupilumab_400mg_200mg_q1w	Peak pruritus NRS	A	s	16	27								c	-3.6	0.45
15	Guttman-Yassky USA 2019 Dupilumab		Dupilumab_400mg_200mg_q1w	POEM	A	s	16	27								c	-13.1	1.37
15	Guttman-Yassky USA 2019 Dupilumab		Dupilumab_400mg_200mg_q1w	SAE	A	s	16	27	0
15	Guttman-Yassky USA 2019 Dupilumab		Dupilumab_400mg_200mg_q1w	WD	A	s	16	27	3
15	Guttman-Yassky USA 2019 Dupilumab		Placebo	EASI	A	s	16	27								c	-3.7	2.65
15	Guttman-Yassky USA 2019 Dupilumab		Placebo	Peak pruritus NRS	A	s	16	27								c	-1.2	0.44
15	Guttman-Yassky USA 2019 Dupilumab		Placebo	POEM	A	s	16	27								c	-2.6	1.34
15	Guttman-Yassky USA 2019 Dupilumab		Placebo	SAE	A	s	16	27	3
15	Guttman-Yassky USA 2019 Dupilumab		Placebo	WD	A	s	16	27	4
16	Guttman-Yassky USA 2019 GBR 830		GBR_830	EASI	A	s	8	46		25.1		12.3				p																			-53.9485	4.4615
16	Guttman-Yassky USA 2019 GBR 830		GBR_830	Pruritus NRS	A	s	10	46								c	-2.7		2.5
16	Guttman-Yassky USA 2019 GBR 830		GBR_830	SAE	A	s	8	46	1
16	Guttman-Yassky USA 2019 GBR 830		GBR_830	WD	A	s	8	46	2
16	Guttman-Yassky USA 2019 GBR 830		Placebo	EASI	A	s	8	16		23.3		9.4				p																			-34.4205	7.5045
16	Guttman-Yassky USA 2019 GBR 830		Placebo	Pruritus NRS	A	s	10	16								c	-1.5		1.6
16	Guttman-Yassky USA 2019 GBR 830		Placebo	SAE	A	s	8	16	1
16	Guttman-Yassky USA 2019 GBR 830		Placebo	WD	A	s	8	16	1
17	Guttman-Yassky USA 2019 Upadacitinib		Placebo	EASI	A	s	16	40		32.6		14.5				p																			-23	6.4
17	Guttman-Yassky USA 2019 Upadacitinib		Placebo	POEM	A	s	16	37								c	-1.6	1.5
17	Guttman-Yassky USA 2019 Upadacitinib		Placebo	Pruritus NRS	A	s	16	40		6.5		1.9				P																			-9.5425	8.04355
17	Guttman-Yassky USA 2019 Upadacitinib		Upadacitinib_15mg_OD	EASI	A	s	16	42		31.4		12.3				p																			-62	6.1
17	Guttman-Yassky USA 2019 Upadacitinib		Upadacitinib_15mg_OD	POEM	A	s	16	40								c	-8.6	1.4
17	Guttman-Yassky USA 2019 Upadacitinib		Upadacitinib_15mg_OD	Pruritus NRS	A	s	16	42		6.4		1.7				P																			-48.1215	7.6935
17	Guttman-Yassky USA 2019 Upadacitinib		Upadacitinib_15mg_OD	SAE	A	s	16	42	1
17	Guttman-Yassky USA 2019 Upadacitinib		Upadacitinib_15mg_OD	WD	A	s	16	42	2
17	Guttman-Yassky USA 2019 Upadacitinib		Upadacitinib_30mg_OD	EASI	A	s	16	42		28.2		11.6				p																			-74	6.1
17	Guttman-Yassky USA 2019 Upadacitinib		Upadacitinib_30mg_OD	POEM	A	s	16	42								c	-12.3	1.4
17	Guttman-Yassky USA 2019 Upadacitinib		Upadacitinib_30mg_OD	Pruritus NRS	A	s	16	42		6.3		2.1				P																			-68.955	7.5835
17	Guttman-Yassky USA 2019 Upadacitinib		Upadacitinib_30mg_OD	SAE	A	s	16	42	0
17	Guttman-Yassky USA 2019 Upadacitinib		Upadacitinib_30mg_OD	WD	A	s	16	42	4
17	Guttman-Yassky USA 2019 Upadacitinib		Upadacitinib_75mg_OD	EASI	A	s	16	42		31.4		15.8				p																			-39	6.2
17	Guttman-Yassky USA 2019 Upadacitinib		Upadacitinib_75mg_OD	POEM	A	s	16	42								c	-5.5	1.4
17	Guttman-Yassky USA 2019 Upadacitinib		Upadacitinib_75mg_OD	Pruritus NRS	A	s	16	42		6.8		1.8				P																			-39.2485	7.8935
17	Guttman-Yassky USA 2019 Upadacitinib		Upadacitinib_75mg_OD	SAE	A	s	16	42	2
17	Guttman-Yassky USA 2019 Upadacitinib		Upadacitinib_75mg_OD	WD	A	s	16	42	4
17	Guttman-Yassky USA 2019 Upadacitinib		Placebo	SAE	A	s	16	40	1
17	Guttman-Yassky USA 2019 Upadacitinib		Placebo	WD	A	s	16	40	3
18	Guttman-Yassky USA 2020 Lebrikizumab		Lebrikizumab_250mg_125mg_q4w	DLQI	A	s	16	59		14.5		7.1				c	-7.9		6.7
18	Guttman-Yassky USA 2020 Lebrikizumab		Lebrikizumab_250mg_125mg_q4w	EASI	A	s	16	73		29.9		13.5				p																			-62.3		37.3
18	Guttman-Yassky USA 2020 Lebrikizumab		Lebrikizumab_250mg_125mg_q4w	POEM	A	s	16	59		21.5		5.7				c	-8.9		7.4
18	Guttman-Yassky USA 2020 Lebrikizumab		Lebrikizumab_250mg_125mg_q4w	PPNRS	A	s	16	55		7.6		2				p																			-35.9		55.6
18	Guttman-Yassky USA 2020 Lebrikizumab		Lebrikizumab_250mg_125mg_q4w	SAE	A	s	16	73	2
18	Guttman-Yassky USA 2020 Lebrikizumab		Lebrikizumab_250mg_125mg_q4w	WD	A	s	16	73	2
18	Guttman-Yassky USA 2020 Lebrikizumab		Lebrikizumab_500mg_250mg_q2w	DLQI	A	s	16	59		14.1		6.9				c	-9.7		7.1
18	Guttman-Yassky USA 2020 Lebrikizumab		Lebrikizumab_500mg_250mg_q2w	EASI	A	s	16	75		25.5		11.2				p																			-72.1		37.2
18	Guttman-Yassky USA 2020 Lebrikizumab		Lebrikizumab_500mg_250mg_q2w	POEM	A	s	16	59		20.4		5.7				c	-12.4		6.9
18	Guttman-Yassky USA 2020 Lebrikizumab		Lebrikizumab_500mg_250mg_q2w	PPNRS	A	s	16	50		7.6		1.9				p																			-60.6		55.6
18	Guttman-Yassky USA 2020 Lebrikizumab		Lebrikizumab_500mg_250mg_q2w	SAE	A	s	16	75	2
18	Guttman-Yassky USA 2020 Lebrikizumab		Lebrikizumab_500mg_250mg_q2w	WD	A	s	16	75	3
18	Guttman-Yassky USA 2020 Lebrikizumab		Lebrikizumab_500mg_250mg_q4w	DLQI	A	s	16	62		14.2		7.7				c	-9.2		6.8
18	Guttman-Yassky USA 2020 Lebrikizumab		Lebrikizumab_500mg_250mg_q4w	EASI	A	s	16	80		26.2		10.1				p																			-69.2		38.3
18	Guttman-Yassky USA 2020 Lebrikizumab		Lebrikizumab_500mg_250mg_q4w	POEM	A	s	16	62		19.9		6.7				c	-11.4		7.8
18	Guttman-Yassky USA 2020 Lebrikizumab		Lebrikizumab_500mg_250mg_q4w	PPNRS	A	s	16	56		7.1		2.4				p																			-49.6		55.6
18	Guttman-Yassky USA 2020 Lebrikizumab		Lebrikizumab_500mg_250mg_q4w	SAE	A	s	16	80	0
18	Guttman-Yassky USA 2020 Lebrikizumab		Lebrikizumab_500mg_250mg_q4w	WD	A	s	16	80	4
18	Guttman-Yassky USA 2020 Lebrikizumab		Placebo	DLQI	A	s	16	24		14.1		7.1				c	-5.9		6.9
18	Guttman-Yassky USA 2020 Lebrikizumab		Placebo	EASI	A	s	16	52		28.9		11.8				p																			-41.1		56.5
18	Guttman-Yassky USA 2020 Lebrikizumab		Placebo	POEM	A	s	16	24		19.4		6.8				c	-5.8		6.9
18	Guttman-Yassky USA 2020 Lebrikizumab		Placebo	PPNRS	A	s	16	22		7.4		2.4				p																			4.3		55.6
18	Guttman-Yassky USA 2020 Lebrikizumab		Placebo	SAE	A	s	16	52	2
18	Guttman-Yassky USA 2020 Lebrikizumab		Placebo	WD	A	s	16	52	1
19	Hanifin USA 1993		INF_Y_50_OD	WD	A	s	12	40	2
19	Hanifin USA 1993		Placebo	WD	A	s	12	43	1
20	Iyengar USA 2013		Omalizumab_150_375mg_q2_4w	SAE	C	l	24	4	0
20	Iyengar USA 2013		Omalizumab_150_375mg_q2_4w	WD	C	l	24	4	0
20	Iyengar USA 2013		Placebo	SAE	C	l	24	4	0
20	Iyengar USA 2013		Placebo	WD	C	l	24	4	0
21	Jang Korea 2000		INF_Y_05_106_3xw	SAE	A	s	12	20	0
21	Jang Korea 2000		INF_Y_05_106_3xw	WD	A	s	12	20	2
21	Jang Korea 2000		INF_Y_15_106_3xw	SAE	A	s	12	21	0
21	Jang Korea 2000		INF_Y_15_106_3xw	WD	A	s	12	21	1
21	Jang Korea 2000		Placebo	SAE	A	s	12	10	0
21	Jang Korea 2000		Placebo	WD	A	s	12	10	0
22	Jee Korea 2011		IVIG_2g_monthly	SAE	C	l	36	30	0
22	Jee Korea 2011		IVIG_2g_monthly	WD	C	l	36	30	5
22	Jee Korea 2011		Placebo	SAE	C	l	36	10	0
22	Jee Korea 2011		Placebo	WD	C	l	36	10	0
23	Kabashima Japan 2020		Nemolizumab_60mg_q4w	EASI	A	s	16	140		27.6	1.1												14.7	1
23	Kabashima Japan 2020		Nemolizumab_60mg_q4w	Pruritus VAS	A	s	16	116		74.9	0.9												39.9	2
23	Kabashima Japan 2020		Nemolizumab_60mg_q4w	SAE	A	s	16	143	3
23	Kabashima Japan 2020		Nemolizumab_60mg_q4w	WD	A	s	16	143	3
23	Kabashima Japan 2020		Placebo	EASI	A	s	16	68		25.7	1.4												18.3	1.8
23	Kabashima Japan 2020		Placebo	Pruritus VAS	A	s	16	55		75.3	1.2												56.8	2.9
23	Kabashima Japan 2020		Placebo	SAE	A	s	16	72	2
23	Kabashima Japan 2020		Placebo	WD	A	s	16	72	0
24	Khattri USA 2017		Placebo	DLQI	A	s	16	16		17.2116	2.1982					v							11.1979	2.1826
24	Khattri USA 2017		Ustekinumab_45_90mg_3x	DLQI	A	s	16	16		16.4018	2.1284					v							11.9247	2.211
24	Khattri USA 2017		Ustekinumab_45_90mg_3x	SAE	A	s	16	16	0
24	Khattri USA 2017		Ustekinumab_45_90mg_3x	WD	A	s	16	16	0
24	Khattri USA 2017		Placebo	SAE	A	s	16	16	0
24	Khattri USA 2017		Placebo	WD	A	s	16	16	0
25	Meggitt UK 2006		Azathioprine_TPMT	DLQI	A	s	12	41								c	-5.9												3.5			0.3	6.7	0.95													Get C.se from D.se
25	Meggitt UK 2006		Azathioprine_TPMT	SAE	A	s	12	41	4
25	Meggitt UK 2006		Azathioprine_TPMT	SASSAD	A	s	12	41								c	-12												5.4			1.4	9.3	0.95													Get C.se from D.se
25	Meggitt UK 2006		Azathioprine_TPMT	VAS	A	s	12	41								c	-2.4												1.4			0.1	2.7	0.95													Get C.se from D.se
25	Meggitt UK 2006		Azathioprine_TPMT	WD	A	s	12	41	6
25	Meggitt UK 2006		Placebo	DLQI	A	s	12	20								c	-2.4												3.5			0.3	6.7	0.95													Get C.se from D.se
25	Meggitt UK 2006		Placebo	SASSAD	A	s	12	20								c	-6.6												5.4			1.4	9.3	0.95													Get C.se from D.se
25	Meggitt UK 2006		Placebo	VAS	A	s	12	20								c	-1												1.4			0.1	2.7	0.95													Get C.se from D.se
25	Meggitt UK 2006		Placebo	SAE	A	s	12	20	0
25	Meggitt UK 2006		Placebo	WD	A	s	12	20	1
26	Munro UK 1994		Cyclosporine_5mg_OD	WD	A	s	8	9	0
26	Munro UK 1994		Placebo	WD	A	s	8	10	0
26	Munro UK 1994		Cyclosporine_5mg_OD	VAS	A	s	8	12		5.5165	0.66345												2.12005	0.7961
26	Munro UK 1994		Placebo	VAS	A	s	8	12		5.8449	0.5886												4.32575	0.60035
27	NCT01785602; Fevipiprant (QAW039)		Fevipiprant_450mg_OD	EASI	A	s	12	76								c	-8.65	0.01
27	NCT01785602; Fevipiprant (QAW039)		Fevipiprant_450mg_OD	SAE	A	s	12	76	1
27	NCT01785602; Fevipiprant (QAW039)		Placebo	EASI	A	s	12	27								c	-6.95	0.017
27	NCT01785602; Fevipiprant (QAW039)		Placebo	SAE	A	s	12	27	4
28	Pacor Italy 2004		Cyclosporine_3mg_OD	Likert 0-3	0	s	6	15		2.58	0.07					v							0.48	0.06
28	Pacor Italy 2004		Cyclosporine_3mg_OD	SAE	0	s	6	15	0
28	Pacor Italy 2004		Cyclosporine_3mg_OD	WD	0	s	6	15	0
28	Pacor Italy 2004		Tacrolimus_01_BID	Likert 0-3	0	s	6	15		2.41	0.08					v							0.35	0.05
28	Pacor Italy 2004		Tacrolimus_01_BID	SAE	0	s	6	15	0
28	Pacor Italy 2004		Tacrolimus_01_BID	WD	0	s	6	15	0
29	Paller USA 2020 Dupilumab		Dupilumab_200mg_100mg_q2w_400mg_200mg_q2w	CDLQI	C	s	16	122		16.2		7.9				c	-10.7	0.5
29	Paller USA 2020 Dupilumab		Dupilumab_200mg_100mg_q2w_400mg_200mg_q2w	EASI	C	s	16	122		37.3		10.9				p																			-78.4	2.4
29	Paller USA 2020 Dupilumab		Dupilumab_200mg_100mg_q2w_400mg_200mg_q2w	POEM	C	s	16	122		21.3		5.5				c	-13.4	0.7
29	Paller USA 2020 Dupilumab		Dupilumab_200mg_100mg_q2w_400mg_200mg_q2w	PPNRS	C	s	16	122		7.8		1.5				c	-4.2	0.2
29	Paller USA 2020 Dupilumab		Dupilumab_200mg_100mg_q2w_400mg_200mg_q2w	SAE	C	s	16	122	0
29	Paller USA 2020 Dupilumab		Dupilumab_200mg_100mg_q2w_400mg_200mg_q2w	WD	C	s	16	122	2
29	Paller USA 2020 Dupilumab		Dupilumab_600mg_300mg_q4w	CDLQI	C	s	16	122		14.5		6.8				c	-10.6	0.5
29	Paller USA 2020 Dupilumab		Dupilumab_600mg_300mg_q4w	EASI	C	s	16	122		37.4		12.5				p																			-82.1	2.4
29	Paller USA 2020 Dupilumab		Dupilumab_600mg_300mg_q4w	POEM	C	s	16	122		20.5		5.5				c	-13.6	0.7
29	Paller USA 2020 Dupilumab		Dupilumab_600mg_300mg_q4w	PPNRS	C	s	16	122		7.8		1.6				c	-4.5	0.2
29	Paller USA 2020 Dupilumab		Dupilumab_600mg_300mg_q4w	SAE	C	s	16	120	2
29	Paller USA 2020 Dupilumab		Dupilumab_600mg_300mg_q4w	WD	C	s	16	120	0
29	Paller USA 2020 Dupilumab		Placebo	CDLQI	C	s	16	123		14.6		7.4				c	-6.4	0.5
29	Paller USA 2020 Dupilumab		Placebo	EASI	C	s	16	123		39		12				p																			-48.6	2.5
29	Paller USA 2020 Dupilumab		Placebo	POEM	C	s	16	123		20.7		5.5				c	-5.3	0.7
29	Paller USA 2020 Dupilumab		Placebo	PPNRS	C	s	16	123		7.7		1.5				c	-2.1	0.2
29	Paller USA 2020 Dupilumab		Placebo	SAE	C	s	16	120	2
29	Paller USA 2020 Dupilumab		Placebo	WD	C	s	16	120	2
30	Reich Germany 2020 (BREEZE-AD7)		Baricitinib_2mg_OD	DLQI	A	s	16	109		15		7.7				c	-7.5	0.6
30	Reich Germany 2020 (BREEZE-AD7)		Baricitinib_2mg_OD	EASI	A	s	16	109		29.3		11.9				p																			-58.2	3.7
30	Reich Germany 2020 (BREEZE-AD7)		Baricitinib_2mg_OD	POEM	A	s	16	109		21		6.3				c	-8.5	0.7
30	Reich Germany 2020 (BREEZE-AD7)		Baricitinib_2mg_OD	PPNRS	A	s	16	109		7		2.1				c	-3.2	0.2
30	Reich Germany 2020 (BREEZE-AD7)		Baricitinib_2mg_OD	SAE	A	s	16	109	2
30	Reich Germany 2020 (BREEZE-AD7)		Baricitinib_2mg_OD	WD	A	s	16	109	0
30	Reich Germany 2020 (BREEZE-AD7)		Baricitinib_4mg_OD	DLQI	A	s	16	111		14.7		7.9				c	-8.9	0.6
30	Reich Germany 2020 (BREEZE-AD7)		Baricitinib_4mg_OD	EASI	A	s	16	111		30.9		12.6				p																			-67.2	3.7
30	Reich Germany 2020 (BREEZE-AD7)		Baricitinib_4mg_OD	POEM	A	s	16	111		21.4		6				c	-10.8	0.7
30	Reich Germany 2020 (BREEZE-AD7)		Baricitinib_4mg_OD	PPNRS	A	s	16	111		7		2				c	-3.7	0.2
30	Reich Germany 2020 (BREEZE-AD7)		Baricitinib_4mg_OD	SAE	A	s	16	111	4
30	Reich Germany 2020 (BREEZE-AD7)		Baricitinib_4mg_OD	WD	A	s	16	111	5
30	Reich Germany 2020 (BREEZE-AD7)		Placebo	DLQI	A	s	16	109		15		7.9				c	-5.6	0.6
30	Reich Germany 2020 (BREEZE-AD7)		Placebo	EASI	A	s	16	109		28.5		12.3				p																			-45.1	3.8
30	Reich Germany 2020 (BREEZE-AD7)		Placebo	POEM	A	s	16	109		20.9		6.7				c	-5.6	0.8
30	Reich Germany 2020 (BREEZE-AD7)		Placebo	PPNRS	A	s	16	109		7.4		1.7				c	-2	0.2
30	Reich Germany 2020 (BREEZE-AD7)		Placebo	SAE	A	s	16	108	4
30	Reich Germany 2020 (BREEZE-AD7)		Placebo	WD	A	s	16	108	1
31	Ruzicka Germany 2017		Nemolizumab_01mg_q4w	EASI	A	s	12	33		32.4		16.1				p																			-23	7.5
31	Ruzicka Germany 2017		Nemolizumab_01mg_q4w	Pruritus VAS	A	s	12	33		75.2	12					p																			-43.7	4.9
31	Ruzicka Germany 2017		Nemolizumab_01mg_q4w	SAE	A	s	12	53	1
31	Ruzicka Germany 2017		Nemolizumab_01mg_q4w	WD	A	s	12	53	5
31	Ruzicka Germany 2017		Nemolizumab_05mg_q4w	EASI	A	s	12	35		28.6		15				p																			-42.3	7.3
31	Ruzicka Germany 2017		Nemolizumab_05mg_q4w	Pruritus VAS	A	s	12	35		75.8	12.7					p																			-59.8	4.8
31	Ruzicka Germany 2017		Nemolizumab_05mg_q4w	SAE	A	s	12	54	0
31	Ruzicka Germany 2017		Nemolizumab_05mg_q4w	WD	A	s	12	54	3
31	Ruzicka Germany 2017		Nemolizumab_2mg_q4w	EASI	A	s	12	32		28.2		12.3				p																			-40.9	7.5
31	Ruzicka Germany 2017		Nemolizumab_2mg_q4w	Pruritus VAS	A	s	12	32		76.2	11.4					p																			-63.1	5
31	Ruzicka Germany 2017		Nemolizumab_2mg_q4w	SAE	A	s	12	52	3
31	Ruzicka Germany 2017		Nemolizumab_2mg_q4w	WD	A	s	12	52	4
31	Ruzicka Germany 2017		Nemolizumab_2mg_q8w	SAE	A	s	12	52	2
31	Ruzicka Germany 2017		Nemolizumab_2mg_q8w	WD	A	s	12	52	3
31	Ruzicka Germany 2017		Placebo	EASI	A	s	12	26		29		14				p																			-26.6	8.1
31	Ruzicka Germany 2017		Placebo	Pruritus VAS	A	s	12	26		75.1	11.9					p																			-20.9	5.3
31	Ruzicka Germany 2017		Placebo	SAE	A	s	12	53	1
31	Ruzicka Germany 2017		Placebo	WD	A	s	12	53	1
32	Saeki Japan 2017		Placebo	ADIS - evening	A	s	12	27								c	-2	0.65
32	Saeki Japan 2017		Placebo	ADIS - morning	A	s	12	27								c	-1.7	0.58
32	Saeki Japan 2017		Placebo	DLQI	A	s	12	27								c	-0.7	0.69
32	Saeki Japan 2017		Placebo	EASI	A	s	12	27		37.4		12.19				p																			-37.5	6.98
32	Saeki Japan 2017		Ustekinumab_45mg_2x	ADIS - evening	A	s	12	24								c	-1.6	0.67
32	Saeki Japan 2017		Ustekinumab_45mg_2x	ADIS - morning	A	s	12	24								c	-1.4	0.62
32	Saeki Japan 2017		Ustekinumab_45mg_2x	DLQI	A	s	12	24								c	-1.7	0.73
32	Saeki Japan 2017		Ustekinumab_45mg_2x	EASI	A	s	12	24		38		10.84				p																			-38.2	7.4
32	Saeki Japan 2017		Ustekinumab_45mg_2x	SAE	A	s	12	24	0
32	Saeki Japan 2017		Ustekinumab_45mg_2x	WD	A	s	12	24	1
32	Saeki Japan 2017		Ustekinumab_90mg_2x	ADIS - evening	A	s	12	28								c	-2.4	0.64
32	Saeki Japan 2017		Ustekinumab_90mg_2x	ADIS - morning	A	s	12	28								c	-2.8	0.57
32	Saeki Japan 2017		Ustekinumab_90mg_2x	DLQI	A	s	12	28								c	-1.6	0.68
32	Saeki Japan 2017		Ustekinumab_90mg_2x	EASI	A	s	12	28		36.5		12.6				p																			-39.8	6.86
32	Saeki Japan 2017		Ustekinumab_90mg_2x	SAE	A	s	12	28	0
32	Saeki Japan 2017		Ustekinumab_90mg_2x	WD	A	s	12	28	0
32	Saeki Japan 2017		Placebo	SAE	A	s	12	27	0
32	Saeki Japan 2017		Placebo	WD	A	s	12	27	0
33	Schram Holland 2011		Azathioprine_15_25_OD	EASI	A	s	12	22								c	-17.2		14.1
33	Schram Holland 2011		Azathioprine_15_25_OD	POEM	A	s	12	22								c	-7.9		7.7
33	Schram Holland 2011		Azathioprine_15_25_OD	SAE	A	s	12	22	0
33	Schram Holland 2011		Azathioprine_15_25_OD	Skindex-17	A	s	12	22								c	-10.3		12.9
33	Schram Holland 2011		Azathioprine_15_25_OD	VAS	A	s	12	22								c	-2.6		2.2
33	Schram Holland 2011		Azathioprine_15_25_OD	WD	A	s	12	22	2
33	Schram Holland 2011		Methotrexate_10_225mg_q1w	EASI	A	s	12	20								c	-17.4		6.6
33	Schram Holland 2011		Methotrexate_10_225mg_q1w	POEM	A	s	12	20								c	-6.9		5.7
33	Schram Holland 2011		Methotrexate_10_225mg_q1w	SAE	A	s	12	20	0
33	Schram Holland 2011		Methotrexate_10_225mg_q1w	Skindex-17	A	s	12	20								c	-12.9		8.8
33	Schram Holland 2011		Methotrexate_10_225mg_q1w	VAS	A	s	12	20								c	-2.5		2.2
33	Schram Holland 2011		Methotrexate_10_225mg_q1w	WD	A	s	12	20	1
34	Silverberg USA 2019 Nemolizumab		Nemolizumab_20mg_10mg_q4w	EASI	A	l	24	40		24.8		10.2				p																			-72.2		25.96
34	Silverberg USA 2019 Nemolizumab		Nemolizumab_20mg_10mg_q4w	EASI	A	s	16	46		24.8		10.2				p																			-59.1		33.09
34	Silverberg USA 2019 Nemolizumab		Nemolizumab_20mg_10mg_q4w	PPNRS	A	l	24	33		8.62		1.05				p																			-65.8		29.94
34	Silverberg USA 2019 Nemolizumab		Nemolizumab_20mg_10mg_q4w	PPNRS	A	s	16	39		8.62		1.05				p																			-61.4		28.62
34	Silverberg USA 2019 Nemolizumab		Nemolizumab_20mg_10mg_q4w	SAE	A	l	24	55	3
34	Silverberg USA 2019 Nemolizumab		Nemolizumab_20mg_10mg_q4w	WD	A	l	24	55	3
34	Silverberg USA 2019 Nemolizumab		Nemolizumab_60mg_30mg_q4w	EASI	A	l	24	44		25.87		10.53				p																			-73.4		26.96
34	Silverberg USA 2019 Nemolizumab		Nemolizumab_60mg_30mg_q4w	EASI	A	s	16	47		25.87		10.53				p																			-72.2		27.59
34	Silverberg USA 2019 Nemolizumab		Nemolizumab_60mg_30mg_q4w	PPNRS	A	l	24	36		8.22		1.39				p																			-66.9		38.6
34	Silverberg USA 2019 Nemolizumab		Nemolizumab_60mg_30mg_q4w	PPNRS	A	s	16	47		8.22		1.39				p																			-71.7		22.53
34	Silverberg USA 2019 Nemolizumab		Nemolizumab_60mg_30mg_q4w	SAE	A	l	24	57	2
34	Silverberg USA 2019 Nemolizumab		Nemolizumab_60mg_30mg_q4w	WD	A	l	24	57	2
34	Silverberg USA 2019 Nemolizumab		Nemolizumab_90mg_90mg_q4w	EASI	A	l	24	40		24.24		10.41				p																			-69.2		31.06
34	Silverberg USA 2019 Nemolizumab		Nemolizumab_90mg_90mg_q4w	EASI	A	s	16	45		24.24		10.41				p																			-61.8		41.62
34	Silverberg USA 2019 Nemolizumab		Nemolizumab_90mg_90mg_q4w	PPNRS	A	l	24	31		8.22		1.29				p																			-68.2		26.88
34	Silverberg USA 2019 Nemolizumab		Nemolizumab_90mg_90mg_q4w	PPNRS	A	s	16	40		8.22		1.29				p																			-63.7		33.07
34	Silverberg USA 2019 Nemolizumab		Nemolizumab_90mg_90mg_q4w	SAE	A	l	24	57	2
34	Silverberg USA 2019 Nemolizumab		Nemolizumab_90mg_90mg_q4w	WD	A	l	24	57	3
34	Silverberg USA 2019 Nemolizumab		Placebo	EASI	A	l	24	38		26.96		12.44				p																			-58.4		31.99
34	Silverberg USA 2019 Nemolizumab		Placebo	EASI	A	s	16	44		26.96		12.44				p																			-47.6		32.09
34	Silverberg USA 2019 Nemolizumab		Placebo	PPNRS	A	l	24	32		8.16		1.17				p																			-42.2		31.66
34	Silverberg USA 2019 Nemolizumab		Placebo	PPNRS	A	s	16	39		8.16		1.17				p																			-36.2		30.25
34	Silverberg USA 2019 Nemolizumab		Placebo	SAE	A	l	24	56	1
34	Silverberg USA 2019 Nemolizumab		Placebo	WD	A	l	24	56	0
35	Silverberg USA 2020 (ECZTRA3)		Placebo	DLQI	A	s	16	126								c	-8.8	0.56
35	Silverberg USA 2020 (ECZTRA3)		Placebo	EASI	A	s	16	108								c	-15.6	0.96
35	Silverberg USA 2020 (ECZTRA3)		Placebo	POEM	A	s	16	103								c	-7.8	0.66
35	Silverberg USA 2020 (ECZTRA3)		Placebo	PPNRS	A	s	16	100								c	-2.9	0.21
35	Silverberg USA 2020 (ECZTRA3)		Tralokinumab_600mg_300mg_q2w	DLQI	A	s	16	252								c	-11.7	0.39
35	Silverberg USA 2020 (ECZTRA3)		Tralokinumab_600mg_300mg_q2w	EASI	A	s	16	229								c	-21	0.67
35	Silverberg USA 2020 (ECZTRA3)		Tralokinumab_600mg_300mg_q2w	POEM	A	s	16	226								c	-11.8	0.46
35	Silverberg USA 2020 (ECZTRA3)		Tralokinumab_600mg_300mg_q2w	PPNRS	A	s	16	221								c	-4.1	0.15
35	Silverberg USA 2020 (ECZTRA3)		Tralokinumab_600mg_300mg_q2w	SAE	A	s	16	252	2
35	Silverberg USA 2020 (ECZTRA3)		Tralokinumab_600mg_300mg_q2w	WD	A	s	16	252	6
35	Silverberg USA 2020 (ECZTRA3)		Placebo	SAE	A	s	16	126	4
35	Silverberg USA 2020 (ECZTRA3)		Placebo	WD	A	s	16	126	1
36	Simpson 2020 BREEZE-AD1		Baricitinib_1mg_OD	DLQI	A	s	16	52		13		6.8				c	-4.64	0.7
36	Simpson 2020 BREEZE-AD1		Baricitinib_1mg_OD	EASI	A	s	16	127		29		11.8				p																			-48.22	4.52
36	Simpson 2020 BREEZE-AD1		Baricitinib_1mg_OD	POEM	A	s	16	53		20		5.6				c	-5.32	0.93
36	Simpson 2020 BREEZE-AD1		Baricitinib_1mg_OD	PPNRS	A	s	16	52		6.1		2.1				p																			-31.3	5.7
36	Simpson 2020 BREEZE-AD1		Baricitinib_1mg_OD	SAE	A	s	16	127	1
36	Simpson 2020 BREEZE-AD1		Baricitinib_1mg_OD	WD	A	s	16	127	2
36	Simpson 2020 BREEZE-AD1		Baricitinib_2mg_OD	DLQI	A	s	16	52		13		7.7				c	-4.3	0.68
36	Simpson 2020 BREEZE-AD1		Baricitinib_2mg_OD	EASI	A	s	16	123		31		11.7				p																			-51.89	4.29
36	Simpson 2020 BREEZE-AD1		Baricitinib_2mg_OD	POEM	A	s	16	52		21		5.6				c	-6.26	0.91
36	Simpson 2020 BREEZE-AD1		Baricitinib_2mg_OD	PPNRS	A	s	16	50		6.4		2.2				p																			-29.43	5.45
36	Simpson 2020 BREEZE-AD1		Baricitinib_2mg_OD	SAE	A	s	16	123	0
36	Simpson 2020 BREEZE-AD1		Baricitinib_2mg_OD	WD	A	s	16	123	1
36	Simpson 2020 BREEZE-AD1		Baricitinib_4mg_OD	DLQI	A	s	16	70		14		7.1				c	-6.76	0.6
36	Simpson 2020 BREEZE-AD1		Baricitinib_4mg_OD	EASI	A	s	16	125		32		12.7				p																			-59.36	3.84
36	Simpson 2020 BREEZE-AD1		Baricitinib_4mg_OD	POEM	A	s	16	70		21		5.6				c	-7.84	0.8
36	Simpson 2020 BREEZE-AD1		Baricitinib_4mg_OD	PPNRS	A	s	16	68		6.5		2				p																			-36.55	4.88
36	Simpson 2020 BREEZE-AD1		Baricitinib_4mg_OD	SAE	A	s	16	125	2
36	Simpson 2020 BREEZE-AD1		Baricitinib_4mg_OD	WD	A	s	16	125	1
36	Simpson 2020 BREEZE-AD1		Placebo	DLQI	A	s	16	71		14		7.4				c	-2.46	0.57
36	Simpson 2020 BREEZE-AD1		Placebo	EASI	A	s	16	249		32		13				p																			-34.82	3.64
36	Simpson 2020 BREEZE-AD1		Placebo	POEM	A	s	16	72		21		4.5				c	-2.68	0.76
36	Simpson 2020 BREEZE-AD1		Placebo	PPNRS	A	s	16	68		6.7		2				p																			-12.04	4.65
36	Simpson 2020 BREEZE-AD1		Placebo	SAE	A	s	16	249	6
36	Simpson 2020 BREEZE-AD1		Placebo	WD	A	s	16	249	4
37	Simpson 2020 BREEZE-AD2		Baricitinib_1mg_OD	DLQI	A	s	16	34		15		8.1				c	-5.11	0.76
37	Simpson 2020 BREEZE-AD2		Baricitinib_1mg_OD	EASI	A	s	16	125		33		12.7				p																			-41.68	5.33
37	Simpson 2020 BREEZE-AD2		Baricitinib_1mg_OD	POEM	A	s	16	34		20		6.5				c	-3.85	1.04
37	Simpson 2020 BREEZE-AD2		Baricitinib_1mg_OD	PPNRS	A	s	16	31		6.4		2.2				p																			-31.39	6.61
37	Simpson 2020 BREEZE-AD2		Baricitinib_1mg_OD	SAE	A	s	16	124	9
37	Simpson 2020 BREEZE-AD2		Baricitinib_1mg_OD	WD	A	s	16	124	7
37	Simpson 2020 BREEZE-AD2		Baricitinib_2mg_OD	DLQI	A	s	16	40		14		7.7				c	-7.44	0.71
37	Simpson 2020 BREEZE-AD2		Baricitinib_2mg_OD	EASI	A	s	16	123		35		16				p																			-54.8	4.99
37	Simpson 2020 BREEZE-AD2		Baricitinib_2mg_OD	POEM	A	s	16	40		21		6				c	-7.06	0.96
37	Simpson 2020 BREEZE-AD2		Baricitinib_2mg_OD	PPNRS	A	s	16	38		6.6		2.2				p																			-47.24	6.1
37	Simpson 2020 BREEZE-AD2		Baricitinib_2mg_OD	SAE	A	s	16	123	3
37	Simpson 2020 BREEZE-AD2		Baricitinib_2mg_OD	WD	A	s	16	123	3
37	Simpson 2020 BREEZE-AD2		Baricitinib_4mg_OD	DLQI	A	s	16	48		14		8.4				c	-7.56	0.66
37	Simpson 2020 BREEZE-AD2		Baricitinib_4mg_OD	EASI	A	s	16	123		33		12.7				p																			-54.88	4.56
37	Simpson 2020 BREEZE-AD2		Baricitinib_4mg_OD	POEM	A	s	16	48		20		6.3				c	-7.56	0.88
37	Simpson 2020 BREEZE-AD2		Baricitinib_4mg_OD	PPNRS	A	s	16	47		6.6		2.2				p																			-46.87	5.43
37	Simpson 2020 BREEZE-AD2		Baricitinib_4mg_OD	SAE	A	s	16	123	1
37	Simpson 2020 BREEZE-AD2		Baricitinib_4mg_OD	WD	A	s	16	123	2
37	Simpson 2020 BREEZE-AD2		Placebo	DLQI	A	s	16	52		15		8.1				c	-3.35	0.62
37	Simpson 2020 BREEZE-AD2		Placebo	EASI	A	s	16	244		33		12.8				p																			-28.91	4.32
37	Simpson 2020 BREEZE-AD2		Placebo	POEM	A	s	16	52		21		6.3				c	-1.48	0.84
37	Simpson 2020 BREEZE-AD2		Placebo	PPNRS	A	s	16	48		6.8		2.2				p																			-16.58	5.45
37	Simpson 2020 BREEZE-AD2		Placebo	SAE	A	s	16	244	9
37	Simpson 2020 BREEZE-AD2		Placebo	WD	A	s	16	244	2
38	Simpson USA 2016 SOLO1		Dupilumab_600mg_300mg_q1w	DLQI	A	s	16	223								c	-9	0.4
38	Simpson USA 2016 SOLO1		Dupilumab_600mg_300mg_q1w	EASI	A	s	16	223		33.2		13.98				p																			-72	2.6
38	Simpson USA 2016 SOLO1		Dupilumab_600mg_300mg_q1w	Peak NRS	A	s	16	223								c	-3.72	0.17
38	Simpson USA 2016 SOLO1		Dupilumab_600mg_300mg_q1w	POEM	A	s	16	223								c	-11	0.5
38	Simpson USA 2016 SOLO1		Dupilumab_600mg_300mg_q2w	DLQI	A	s	16	224								c	-9.3	0.4
38	Simpson USA 2016 SOLO1		Dupilumab_600mg_300mg_q2w	EASI	A	s	16	224		33		13.57				p																			-72.3	2.6
38	Simpson USA 2016 SOLO1		Dupilumab_600mg_300mg_q2w	Peak NRS	A	s	16	224								c	-3.78	0.16
38	Simpson USA 2016 SOLO1		Dupilumab_600mg_300mg_q2w	POEM	A	s	16	224								c	-11.6	0.5
38	Simpson USA 2016 SOLO1		Placebo	DLQI	A	s	16	224								c	-5.3	0.5
38	Simpson USA 2016 SOLO1		Placebo	EASI	A	s	16	224		34.5		14.47				p																			-37.6	3.3
38	Simpson USA 2016 SOLO1		Placebo	Peak NRS	A	s	16	224								c	-2.03	0.21
38	Simpson USA 2016 SOLO1		Placebo	POEM	A	s	16	224								c	-5.1	0.7
38	Simpson USA 2016 SOLO1		Dupilumab_600mg_300mg_q1w	SAE	A	s	16	218	2
38	Simpson USA 2016 SOLO1		Dupilumab_600mg_300mg_q2w	SAE	A	s	16	229	7
38	Simpson USA 2016 SOLO1		Placebo	SAE	A	s	16	222	11
38	Simpson USA 2016 SOLO1		Dupilumab_600mg_300mg_q1w	WD	A	s	16	218	4
38	Simpson USA 2016 SOLO1		Dupilumab_600mg_300mg_q2w	WD	A	s	16	229	4
38	Simpson USA 2016 SOLO1		Placebo	WD	A	s	16	222	2
39	Simpson USA 2016 SOLO2		Dupilumab_600mg_300mg_q1w	DLQI	A	s	16	239								c	-9.5	0.4
39	Simpson USA 2016 SOLO2		Dupilumab_600mg_300mg_q1w	EASI	A	s	16	239		31.9		12.7				p																			-69.1	2.5
39	Simpson USA 2016 SOLO2		Dupilumab_600mg_300mg_q1w	Peak NRS	A	s	16	239								c	-3.68	0.16
39	Simpson USA 2016 SOLO2		Dupilumab_600mg_300mg_q1w	POEM	A	s	16	239								c	-11.3	0.5
39	Simpson USA 2016 SOLO2		Dupilumab_600mg_300mg_q2w	DLQI	A	s	16	233								c	-9.3	0.4
39	Simpson USA 2016 SOLO2		Dupilumab_600mg_300mg_q2w	EASI	A	s	16	233		31.8		13.08				p																			-67.1	2.5
39	Simpson USA 2016 SOLO2		Dupilumab_600mg_300mg_q2w	Peak NRS	A	s	16	233								c	-3.3	0.16
39	Simpson USA 2016 SOLO2		Dupilumab_600mg_300mg_q2w	POEM	A	s	16	233								c	-10.2	0.5
39	Simpson USA 2016 SOLO2		Placebo	DLQI	A	s	16	236								c	-3.6	0.5
39	Simpson USA 2016 SOLO2		Placebo	EASI	A	s	16	236		33.6		14.31				p																			-30.9	3
39	Simpson USA 2016 SOLO2		Placebo	Peak NRS	A	s	16	236								c	-1.21	0.22
39	Simpson USA 2016 SOLO2		Placebo	POEM	A	s	16	236								c	-3.3	0.5
39	Simpson USA 2016 SOLO2		Dupilumab_600mg_300mg_q1w	SAE	A	s	16	237	8
39	Simpson USA 2016 SOLO2		Dupilumab_600mg_300mg_q2w	SAE	A	s	16	236	4
39	Simpson USA 2016 SOLO2		Placebo	SAE	A	s	16	234	13
39	Simpson USA 2016 SOLO2		Dupilumab_600mg_300mg_q1w	WD	A	s	16	237	3
39	Simpson USA 2016 SOLO2		Dupilumab_600mg_300mg_q2w	WD	A	s	16	236	2
39	Simpson USA 2016 SOLO2		Placebo	WD	A	s	16	234	5
40	Simpson USA 2018 Apremilast		Apremilast_30mg_BID	EASI	A	s	12	58		24.2						p																			-25.99	7.106
40	Simpson USA 2018 Apremilast		Apremilast_30mg_BID	EASI	A	l	24	50		24.2						p																			-49.6		33.1
40	Simpson USA 2018 Apremilast		Apremilast_30mg_BID	SAE	A	s	12	58	1
40	Simpson USA 2018 Apremilast		Apremilast_30mg_BID	WD	A	s	12	58	2
40	Simpson USA 2018 Apremilast		Apremilast_40mg_BID	EASI	A	s	12	63		23.6						p																			-31.57	6.82
40	Simpson USA 2018 Apremilast		Apremilast_40mg_BID	EASI	A	l	24	46		23.6						p																			-51.1		42.2
40	Simpson USA 2018 Apremilast		Apremilast_40mg_BID	SAE	A	s	12	63	2
40	Simpson USA 2018 Apremilast		Apremilast_40mg_BID	WD	A	s	12	63	6
40	Simpson USA 2018 Apremilast		Placebo	EASI	A	s	12	62		24						p																			-10.98	6.873
40	Simpson USA 2018 Apremilast		Placebo	SAE	A	s	12	64	0
40	Simpson USA 2018 Apremilast		Placebo	WD	A	s	12	64	1
41	Simpson USA 2018 Lebrikizumab		Lebrikizumab_125mg_1x	DLQI	A	s	12	51		10.1		6.1				p																			-34.3	6.93
41	Simpson USA 2018 Lebrikizumab		Lebrikizumab_125mg_1x	EASI	A	s	12	52		24.6		11.1				p																			-58.5	5.36
41	Simpson USA 2018 Lebrikizumab		Lebrikizumab_125mg_1x	Pruritus VAS	A	s	12	52		5.4		2.2				p																			-34.9	6.14
41	Simpson USA 2018 Lebrikizumab		Lebrikizumab_125mg_1x	SAE	A	s	12	54	3
41	Simpson USA 2018 Lebrikizumab		Lebrikizumab_125mg_1x	WD	A	s	12	54	1
41	Simpson USA 2018 Lebrikizumab		Lebrikizumab_125mg_q4w	DLQI	A	s	12	51		12.6		7.7				p																			-43.1	7.02
41	Simpson USA 2018 Lebrikizumab		Lebrikizumab_125mg_q4w	EASI	A	s	12	51		26.9		11.7				p																			-70.5	5.45
41	Simpson USA 2018 Lebrikizumab		Lebrikizumab_125mg_q4w	Pruritus VAS	A	s	12	51		5.8		2.3				p																			-40.7	6.19
41	Simpson USA 2018 Lebrikizumab		Lebrikizumab_125mg_q4w	SAE	A	s	12	50	2
41	Simpson USA 2018 Lebrikizumab		Lebrikizumab_125mg_q4w	WD	A	s	12	50	2
41	Simpson USA 2018 Lebrikizumab		Lebrikizumab_250mg_1x	DLQI	A	s	12	52		10.9		7.6				p																			-40.7	6.69
41	Simpson USA 2018 Lebrikizumab		Lebrikizumab_250mg_1x	EASI	A	s	12	53		26.3		12.2				p																			-57.7	5.26
41	Simpson USA 2018 Lebrikizumab		Lebrikizumab_250mg_1x	Pruritus VAS	A	s	12	53		5.8		2.1				p																			-32.8	5.95
41	Simpson USA 2018 Lebrikizumab		Lebrikizumab_250mg_1x	SAE	A	s	12	52	0
41	Simpson USA 2018 Lebrikizumab		Lebrikizumab_250mg_1x	WD	A	s	12	52	0
41	Simpson USA 2018 Lebrikizumab		Placebo	DLQI	A	s	12	52		12.1		7.5				p																			-33.6	6.93
41	Simpson USA 2018 Lebrikizumab		Placebo	EASI	A	s	12	53		23.6		9.2				p																			-53.1	5.38
41	Simpson USA 2018 Lebrikizumab		Placebo	Pruritus VAS	A	s	12	53		6		2.3				p																			-27.5	6.12
41	Simpson USA 2018 Lebrikizumab		Placebo	SAE	A	s	12	53	2
41	Simpson USA 2018 Lebrikizumab		Placebo	WD	A	s	12	53	1
42	Simpson USA 2019 Tezepelumab		Placebo	Average pruritus NRS	A	s	12	48								c	-1.39		1.93
42	Simpson USA 2019 Tezepelumab		Placebo	EASI	A	s	12	50								c	-11.23		8.73
42	Simpson USA 2019 Tezepelumab		Tezepelumab_280mg_q2w	Average pruritus NRS	A	s	12	47								c	-1.9		1.99
42	Simpson USA 2019 Tezepelumab		Tezepelumab_280mg_q2w	EASI	A	s	12	49								c	-12.16		9.96
42	Simpson USA 2019 Tezepelumab		Tezepelumab_280mg_q2w	SAE	A	s	12	56	2
42	Simpson USA 2019 Tezepelumab		Tezepelumab_280mg_q2w	WD	A	s	12	56	2
42	Simpson USA 2019 Tezepelumab		Placebo	SAE	A	s	12	55	3
42	Simpson USA 2019 Tezepelumab		Placebo	WD	A	s	12	55	4
43	Simpson USA 2020 Abrocitinib/ NCT03349060		Abrocitinib_100mg_OD	CDLQI For 12-17 year olds	A	s	12	32								c	-6.4	0.739796		-7.9	-5	0.95
43	Simpson USA 2020 Abrocitinib/ NCT03349060		Abrocitinib_100mg_OD	DLQI For 18 and older	A	s	12	121								c	-7	0.586735		-8.1	-5.8	0.95
43	Simpson USA 2020 Abrocitinib/ NCT03349060		Abrocitinib_100mg_OD	EASI	A	s	12	156		31.3	13.6					c	-16.6	0.943878		-18.4	-14.7	0.95
43	Simpson USA 2020 Abrocitinib/ NCT03349060		Abrocitinib_100mg_OD	POEM	A	s	12	153								c	-6.8	0.612245		-8	-5.6	0.95
43	Simpson USA 2020 Abrocitinib/ NCT03349060		Abrocitinib_100mg_OD	PPNRS	A	s	12	147		6.9		2				c	-2.9			-3.5	-2.5	0.95
43	Simpson USA 2020 Abrocitinib/ NCT03349060		Abrocitinib_100mg_OD	SAE	A	s	12	156	5
43	Simpson USA 2020 Abrocitinib/ NCT03349060		Abrocitinib_100mg_OD	WD	A	s	12	156	9
43	Simpson USA 2020 Abrocitinib/ NCT03349060		Abrocitinib_200mg_OD	CDLQI For 12-17 year olds	A	s	12	32								c	-7.5	0.739796		-8.9	-6	0.95
43	Simpson USA 2020 Abrocitinib/ NCT03349060		Abrocitinib_200mg_OD	DLQI For 18 and older	A	s	12	119								c	-9.1	0.586735		-10.3	-8	0.95
43	Simpson USA 2020 Abrocitinib/ NCT03349060		Abrocitinib_200mg_OD	EASI	A	s	12	154		30.6	14.1					c	-22.3	0.943878		-24.1	-20.4	0.95
43	Simpson USA 2020 Abrocitinib/ NCT03349060		Abrocitinib_200mg_OD	POEM	A	s	12	153								c	-10.6	0.612245		-11.8	-9.4	0.95
43	Simpson USA 2020 Abrocitinib/ NCT03349060		Abrocitinib_200mg_OD	PPNRS	A	s	12	147		7.1		1.9				c	-3.9			-4.8	-3.9	0.95
43	Simpson USA 2020 Abrocitinib/ NCT03349060		Abrocitinib_200mg_OD	SAE	A	s	12	154	5
43	Simpson USA 2020 Abrocitinib/ NCT03349060		Abrocitinib_200mg_OD	WD	A	s	12	154	9
43	Simpson USA 2020 Abrocitinib/ NCT03349060		Placebo	CDLQI For 12-17 year olds	A	s	12	16								c	-3.9	1.12245		-6.1	-1.7	0.95
43	Simpson USA 2020 Abrocitinib/ NCT03349060		Placebo	DLQI For 18 and older	A	s	12	60								c	-4.2	0.867347		-5.9	-2.5	0.95
43	Simpson USA 2020 Abrocitinib/ NCT03349060		Placebo	EASI	A	s	12	77		28.7	12.5					c	-8.2	1.37755		-10.9	-5.5	0.95
43	Simpson USA 2020 Abrocitinib/ NCT03349060		Placebo	POEM	A	s	12	77								c	-3.7	0.918367		-5.5	-1.9	0.95
43	Simpson USA 2020 Abrocitinib/ NCT03349060		Placebo	PPNRS	A	s	12	74		7		1.8				c	-1.4			-2.2	-0.9	0.95
43	Simpson USA 2020 Abrocitinib/ NCT03349060		Placebo	SAE	A	s	12	77	3
43	Simpson USA 2020 Abrocitinib/ NCT03349060		Placebo	WD	A	s	12	77	7
44	Simpson USA 2020 Dupilumab adolescent		Dupilumab_600mg_300mg_q2w_400mg_200mg_q2w	CDLQI	BC	s	16	82		13		6.2				v, c	-8.5	0.5					5		4.1
44	Simpson USA 2020 Dupilumab adolescent		Dupilumab_600mg_300mg_q2w_400mg_200mg_q2w	EASI	BC	s	16	82		35.3		13.8				v, p							13		12.6										-65.9	4
44	Simpson USA 2020 Dupilumab adolescent		Dupilumab_600mg_300mg_q2w_400mg_200mg_q2w	POEM	BC	s	16	82		21		5				v, c	-10.1	0.8					10.8		6.9
44	Simpson USA 2020 Dupilumab adolescent		Dupilumab_600mg_300mg_q2w_400mg_200mg_q2w	PPNRS	BC	s	16	82		7.5		1.5				p	-3.7	0.3					3.9		2.2										-47.9	3.43
44	Simpson USA 2020 Dupilumab adolescent		Dupilumab_600mg_300mg_q2w_400mg_200mg_q2w	SAE	BC	s	16	82	0
44	Simpson USA 2020 Dupilumab adolescent		Dupilumab_600mg_300mg_q2w_400mg_200mg_q2w	WD	BC	s	16	82	0
44	Simpson USA 2020 Dupilumab adolescent		Dupilumab_600mg_300mg_q4w	CDLQI	BC	s	16	84		14.8		7.4				v, c	-8.8	0.5					5.2		5.1
44	Simpson USA 2020 Dupilumab adolescent		Dupilumab_600mg_300mg_q4w	EASI	BC	s	16	84		35.8		14.8				v, p							12.3		11.1										-64.8	4.5
44	Simpson USA 2020 Dupilumab adolescent		Dupilumab_600mg_300mg_q4w	POEM	BC	s	16	84		21.1		5.5				v, c	-9.5	0.9					11.2		7.4
44	Simpson USA 2020 Dupilumab adolescent		Dupilumab_600mg_300mg_q4w	PPNRS	BC	s	16	84		7.5		1.8				c, p	-3.4	0.3					4		2.7										-45.5	3.54
44	Simpson USA 2020 Dupilumab adolescent		Dupilumab_600mg_300mg_q4w	SAE	BC	s	16	83	0
44	Simpson USA 2020 Dupilumab adolescent		Dupilumab_600mg_300mg_q4w	WD	BC	s	16	83	0
44	Simpson USA 2020 Dupilumab adolescent		Placebo	CDLQI	BC	s	16	85		13.1		6.7				v, c	-5.1	0.6					7.9		6.5
44	Simpson USA 2020 Dupilumab adolescent		Placebo	EASI	BC	s	16	85		35.5		14				v, p							24.1		15.5										-23.6	5.5
44	Simpson USA 2020 Dupilumab adolescent		Placebo	POEM	BC	s	16	85		21.1		5.4				v, c	-3.8	1					16.2		8.3
44	Simpson USA 2020 Dupilumab adolescent		Placebo	PPNRS	BC	s	16	85		7.7		1.6				p	-1.5	0.3					6		2.3										-19	4.09
44	Simpson USA 2020 Dupilumab adolescent		Placebo	SAE	BC	s	16	85	1
44	Simpson USA 2020 Dupilumab adolescent		Placebo	WD	BC	s	16	85	1
45	Sowden UK 1991		Cyclosporine_5mg_OD	Diseases activity score	A	s	8	17		39.9807	3.1937					v							17.7208	3.58735
45	Sowden UK 1991		Cyclosporine_5mg_OD	Eczema Disability Index	A	s	8	17		33.2	4.7					v							16.1	5.3
45	Sowden UK 1991		Placebo	Diseases activity score	A	s	8	16		46.7755	3.4245					v							42.6989	4.17205
45	Sowden UK 1991		Placebo	Eczema Disability Index	A	s	8	16		36.7	4					v							29.1	4.8
45	Sowden UK 1991		Cyclosporine_5mg_OD	WD	A	s	8	17	0
45	Sowden UK 1991		Placebo	WD	A	s	8	16	0
46	Thaci Germany 2015		Dupilumab_400mg_100mg_q4w	DLQI	A	s	16	65		15.7		6.61				v							11.9		8.28
46	Thaci Germany 2015		Dupilumab_400mg_100mg_q4w	EASI	A	s	16	65		32.2		13.5				v							17.4		15.3
46	Thaci Germany 2015		Dupilumab_400mg_100mg_q4w	Peak weekly pruritus NRS	A	s	16	65		6.71		1.88				v							5.26		2.47
46	Thaci Germany 2015		Dupilumab_400mg_100mg_q4w	POEM	A	s	16	65								c	-3.3	0.9
46	Thaci Germany 2015		Dupilumab_400mg_100mg_q4w	SAE	A	s	16	65	7
46	Thaci Germany 2015		Dupilumab_400mg_100mg_q4w	WD	A	s	16	65	10
46	Thaci Germany 2015		Dupilumab_400mg_200mg_q2w	DLQI	A	s	16	61		15		7.07				v							7.1		7.61
46	Thaci Germany 2015		Dupilumab_400mg_200mg_q2w	EASI	A	s	16	61		32.9		15.5				v							10.9		12.4
46	Thaci Germany 2015		Dupilumab_400mg_200mg_q2w	Peak weekly pruritus NRS	A	s	16	61		6.98		2.32				v							4.21		2.76
46	Thaci Germany 2015		Dupilumab_400mg_200mg_q2w	POEM	A	s	16	61								c	-10.4	0.9
46	Thaci Germany 2015		Dupilumab_400mg_200mg_q2w	SAE	A	s	16	61	3
46	Thaci Germany 2015		Dupilumab_400mg_200mg_q2w	WD	A	s	16	61	3
46	Thaci Germany 2015		Dupilumab_600mg_300mg_q1w	DLQI	A	s	16	63		15		7.8				v							4.3		4.88
46	Thaci Germany 2015		Dupilumab_600mg_300mg_q1w	EASI	A	s	16	63		30.1		11.2				v							7.2		8.8
46	Thaci Germany 2015		Dupilumab_600mg_300mg_q1w	Peak weekly pruritus NRS	A	s	16	63		6.54		1.54				v							3.07		2.15
46	Thaci Germany 2015		Dupilumab_600mg_300mg_q1w	POEM	A	s	16	63								c	-12.1	0.9
46	Thaci Germany 2015		Dupilumab_600mg_300mg_q2w	DLQI	A	s	16	64		14.5		7.2				v							6.6		6.77
46	Thaci Germany 2015		Dupilumab_600mg_300mg_q2w	EASI	A	s	16	64		33.8		14.5				v							10.7		12.9
46	Thaci Germany 2015		Dupilumab_600mg_300mg_q2w	Peak weekly pruritus NRS	A	s	16	64		6.74		2.07				v							3.64		2.39
46	Thaci Germany 2015		Dupilumab_600mg_300mg_q2w	POEM	A	s	16	64								c	-9.8	0.9
46	Thaci Germany 2015		Dupilumab_600mg_300mg_q4w	DLQI	A	s	16	65		13.3		7.29				v							6.8		6.85
46	Thaci Germany 2015		Dupilumab_600mg_300mg_q4w	EASI	A	s	16	65		29.4		11.5				v							9.8		11.2
46	Thaci Germany 2015		Dupilumab_600mg_300mg_q4w	Peak weekly pruritus NRS	A	s	16	65		6.84		1.85				v							3.99		2.45
46	Thaci Germany 2015		Dupilumab_600mg_300mg_q4w	POEM	A	s	16	65								c	-9.9	0.9
46	Thaci Germany 2015		Dupilumab_600mg_300mg_q4w	SAE	A	s	16	65	3
46	Thaci Germany 2015		Dupilumab_600mg_300mg_q4w	WD	A	s	16	65	3
46	Thaci Germany 2015		Placebo	DLQI	A	s	16	61		12.8		6.2				v							11.4		7.18
46	Thaci Germany 2015		Placebo	EASI	A	s	16	61		32.9		13.8				v							25.6		18.3
46	Thaci Germany 2015		Placebo	Peak weekly pruritus NRS	A	s	16	61		6.34		1.83				v							6.05		2.31
46	Thaci Germany 2015		Placebo	POEM	A	s	16	61								c	-1.1	0.9
46	Thaci Germany 2015		Dupilumab_600mg_300mg_q1w	SAE	A	s	16	63	1
46	Thaci Germany 2015		Dupilumab_600mg_300mg_q2w	SAE	A	s	16	64	2
46	Thaci Germany 2015		Placebo	SAE	A	s	16	61	4
46	Thaci Germany 2015		Dupilumab_600mg_300mg_q1w	WD	A	s	16	63	1
46	Thaci Germany 2015		Dupilumab_600mg_300mg_q2w	WD	A	s	16	64	4
46	Thaci Germany 2015		Placebo	WD	A	s	16	61	3
47	Werfel Germany 2018		Placebo	EASI	A	s	8	33								c	-5.38		9.922
47	Werfel Germany 2018		Placebo	Peak pruritus NRS	A	s	8	33								c	-2.66		2.057
47	Werfel Germany 2018		Placebo	Pruritus VAS	A	s	8	33								c	-2.57416	0.43529
47	Werfel Germany 2018		ZPL3893787_30mg_OD	EASI	A	s	8	65								c	-10.72		9.679
47	Werfel Germany 2018		ZPL3893787_30mg_OD	Peak pruritus NRS	A	s	8	65								c	-3.03		2.186
47	Werfel Germany 2018		ZPL3893787_30mg_OD	Pruritus VAS	A	s	8	65								c	-3.07573	0.3079
47	Werfel Germany 2018		ZPL3893787_30mg_OD	SAE	A	s	8	65	0
47	Werfel Germany 2018		ZPL3893787_30mg_OD	WD	A	s	8	65	2
47	Werfel Germany 2018		Placebo	SAE	A	s	8	33	1
47	Werfel Germany 2018		Placebo	WD	A	s	8	33	0
48	Wollenberg Germany 2020 (ECZTRA1)		Placebo	DLQI	A	s	16	197								c	-5	0.59
48	Wollenberg Germany 2020 (ECZTRA1)		Placebo	EASI	A	s	16	197								c	-9	1.05
48	Wollenberg Germany 2020 (ECZTRA1)		Placebo	POEM	A	s	16	197								c	-3	0.66
48	Wollenberg Germany 2020 (ECZTRA1)		Placebo	PPNRS	A	s	16	197								c	-1.7	0.21
48	Wollenberg Germany 2020 (ECZTRA1)		Tralokinumab_600mg_300mg_q2w	DLQI	A	s	16	601								c	-7.1	0.31
48	Wollenberg Germany 2020 (ECZTRA1)		Tralokinumab_600mg_300mg_q2w	EASI	A	s	16	601								c	-15.5	0.55
48	Wollenberg Germany 2020 (ECZTRA1)		Tralokinumab_600mg_300mg_q2w	POEM	A	s	16	601								c	-7.6	0.35
48	Wollenberg Germany 2020 (ECZTRA1)		Tralokinumab_600mg_300mg_q2w	PPNRS	A	s	16	601								c	-2.6	0.11
48	Wollenberg Germany 2020 (ECZTRA1)		Tralokinumab_600mg_300mg_q2w	SAE	A	s	16	602	23
48	Wollenberg Germany 2020 (ECZTRA1)		Tralokinumab_600mg_300mg_q2w	WD	A	s	16	602	20
48	Wollenberg Germany 2020 (ECZTRA1)		Placebo	SAE	A	s	16	196	8
48	Wollenberg Germany 2020 (ECZTRA1)		Placebo	WD	A	s	16	196	8
49	Wollenberg Germany 2020 (ECZTRA2)		Placebo	DLQI	A	s	16	201								c	-4.9	0.6
49	Wollenberg Germany 2020 (ECZTRA2)		Placebo	EASI	A	s	16	201								c	-7	1.06
49	Wollenberg Germany 2020 (ECZTRA2)		Placebo	POEM	A	s	16	201								c	-3.7	0.66
49	Wollenberg Germany 2020 (ECZTRA2)		Placebo	PPNRS	A	s	16	201								c	-1.6	0.21
49	Wollenberg Germany 2020 (ECZTRA2)		Tralokinumab_600mg_300mg_q2w	DLQI	A	s	16	591								c	-8.8	0.3
49	Wollenberg Germany 2020 (ECZTRA2)		Tralokinumab_600mg_300mg_q2w	EASI	A	s	16	591								c	-16.9	0.55
49	Wollenberg Germany 2020 (ECZTRA2)		Tralokinumab_600mg_300mg_q2w	POEM	A	s	16	591								c	-8.8	0.33
49	Wollenberg Germany 2020 (ECZTRA2)		Tralokinumab_600mg_300mg_q2w	PPNRS	A	s	16	591								c	-2.9	0.11
49	Wollenberg Germany 2020 (ECZTRA2)		Tralokinumab_600mg_300mg_q2w	SAE	A	s	16	592	10
49	Wollenberg Germany 2020 (ECZTRA2)		Tralokinumab_600mg_300mg_q2w	WD	A	s	16	592	9
49	Wollenberg Germany 2020 (ECZTRA2)		Placebo	SAE	A	s	16	200	5
49	Wollenberg Germany 2020 (ECZTRA2)		Placebo	WD	A	s	16	200	3
50	Wollenberg USA 2018		Placebo	DLQI	A	s	12	39		13		7.9				v							7.6		6.2
50	Wollenberg USA 2018		Placebo	EASI	A	s	12	51								c	-10.78	1.4
50	Wollenberg USA 2018		Placebo	O-SCORAD	A	s	12	41		47.537		10.452				v							31.725		14.979
50	Wollenberg USA 2018		Placebo	Peak NRS	A	s	12	51								c	-1.03	0.27
50	Wollenberg USA 2018		Tralokinumab_150mg_q2w	DLQI	A	s	12	45		11.9		5.8				v							6.4		5.8
50	Wollenberg USA 2018		Tralokinumab_150mg_q2w	EASI	A	s	12	51								c	-15.14	1.36
50	Wollenberg USA 2018		Tralokinumab_150mg_q2w	O-SCORAD	A	s	12	47		49.096		9.826				v							27.469		15.208
50	Wollenberg USA 2018		Tralokinumab_150mg_q2w	Peak NRS	A	s	12	51								c	-1.59	0.26
50	Wollenberg USA 2018		Tralokinumab_150mg_q2w	SAE	A	s	12	51	2
50	Wollenberg USA 2018		Tralokinumab_150mg_q2w	WD	A	s	12	51	3
50	Wollenberg USA 2018		Tralokinumab_300mg_q2w	DLQI	A	s	12	46		13		6.8				v							5.8		5.5
50	Wollenberg USA 2018		Tralokinumab_300mg_q2w	EASI	A	s	12	52								c	-15.72	1.33
50	Wollenberg USA 2018		Tralokinumab_300mg_q2w	O-SCORAD	A	s	12	48		49.119		10.299				v							27.584		14.722
50	Wollenberg USA 2018		Tralokinumab_300mg_q2w	Peak NRS	A	s	12	52								c	-2.17	0.256
50	Wollenberg USA 2018		Tralokinumab_300mg_q2w	SAE	A	s	12	52	0
50	Wollenberg USA 2018		Tralokinumab_300mg_q2w	WD	A	s	12	52	0
50	Wollenberg USA 2018		Tralokinumab_45mg_q2w	DLQI	A	s	12	44		12.4		6.2				v							6.2		5.5
50	Wollenberg USA 2018		Tralokinumab_45mg_q2w	EASI	A	s	12	50								c	-13.67	1.39
50	Wollenberg USA 2018		Tralokinumab_45mg_q2w	O-SCORAD	A	s	12	45		46.245		10.225				v							28.762		13.906
50	Wollenberg USA 2018		Tralokinumab_45mg_q2w	Peak NRS	A	s	12	50								c	-1.8	0.266
50	Wollenberg USA 2018		Tralokinumab_45mg_q2w	SAE	A	s	12	50	3
50	Wollenberg USA 2018		Tralokinumab_45mg_q2w	WD	A	s	12	50	2
50	Wollenberg USA 2018		Placebo	SAE	A	s	12	51	1
50	Wollenberg USA 2018		Placebo	WD	A	s	12	51	5
51	Simpson 2021 (BREEZE-AD5)		Placebo	SAE	A	s	16	146	3
51	Simpson 2021 (BREEZE-AD5)		Placebo	WD	A	s	16	146	4
51	Simpson 2021 (BREEZE-AD5)		Baricitinib_1mg_OD	DLQI	A	s	16	147		15		7				c	-5.47												-1.5			-3.92	0.92	0.95													We calculated the difference in change vs placebo by subtracting change in the active arms from the placebo arm and extracted the 95% CI around change compared to placebo for the active arms
51	Simpson 2021 (BREEZE-AD5)		Baricitinib_1mg_OD	EASI	A	s	16	147		27.7		12				p																			-46.66						-12.59			-26.54	1.36	0.95	We calculated the difference in percent change vs placebo by subtracting percent change in the active arms from the placebo arm. DP is the difference in % change vs placebo with 95% CIs around it
51	Simpson 2021 (BREEZE-AD5)		Baricitinib_1mg_OD	POEM	A	s	16	147								c	-4.57												-1.9			-4.93	1.12	0.95													Here we did not have baseline values. We calculated the difference in change vs placebo by subtracting change in the active arms from the placebo arm and extracted the 95% CI around change compared to placebo for the active arms
51	Simpson 2021 (BREEZE-AD5)		Baricitinib_1mg_OD	PPNRS	A	s	16	147		7.2		2				p	-2.18												-0.86			-1.65	-0.07	0.95													We calculated the difference in change vs placebo by subtracting change in the active arms from the placebo arm and extracted the 95% CI around change compared to placebo for the active arms
51	Simpson 2021 (BREEZE-AD5)		Baricitinib_1mg_OD	SAE	A	s	16	147	1
51	Simpson 2021 (BREEZE-AD5)		Baricitinib_1mg_OD	WD	A	s	16	147	4
51	Simpson 2021 (BREEZE-AD5)		Baricitinib_2mg_OD	DLQI	A	s	16	146		15		8				c	-7.46												-3.49			-5.83	-1.16	0.95													We calculated the difference in change vs placebo by subtracting change in the active arms from the placebo arm and extracted the 95% CI around change compared to placebo for the active arms
51	Simpson 2021 (BREEZE-AD5)		Baricitinib_2mg_OD	EASI	A	s	16	146		26.6		11				p																			-54.37						-20.3			-33.85	-6.75	0.95	We calculated the difference in percent change vs placebo by subtracting percent change in the active arms from the placebo arm and extracted the 95% CI around change compared to placebo for the active arms. DP is the difference in % change vs placebo with 95% CIs around it
51	Simpson 2021 (BREEZE-AD5)		Baricitinib_2mg_OD	POEM	A	s	16	146								c	-7.44												-4.77			-7.7	-1.84	0.95													Here we did not have baseline values. We calculated the difference in change vs placebo by subtracting change in the active arms from the placebo arm and extracted the 95% CI around change compared to placebo for the active arms
51	Simpson 2021 (BREEZE-AD5)		Baricitinib_2mg_OD	PPNRS	A	s	16	146		7.3		2.1				p	-2.72												-1.4			-2.17	-0.62	0.95													We calculated the difference in change vs placebo by subtracting change in the active arms from the placebo arm and extracted the 95% CI around change compared to placebo for the active arms
51	Simpson 2021 (BREEZE-AD5)		Baricitinib_2mg_OD	SAE	A	s	16	145	2
51	Simpson 2021 (BREEZE-AD5)		Baricitinib_2mg_OD	WD	A	s	16	145	4
51	Simpson 2021 (BREEZE-AD5)		Placebo	DLQI	A	s	16	147		15		7				c	-3.97															-4.875	-0.12	0.95													We calculated the difference in change vs placebo by subtracting change in the active arms from the placebo arm and extracted the 95% CI around change compared to placebo for the active arms
51	Simpson 2021 (BREEZE-AD5)		Placebo	EASI	A	s	16	147		27		11				p																			-34.07									-30.195	-2.695	0.95	David Prieto Calculated this as the average of the limits of each confidence interval of the arms
51	Simpson 2021 (BREEZE-AD5)		Placebo	POEM	A	s	16	147								c	-2.67															-6.315	-0.36	0.95													Here we did not have baseline values. We calculated the difference in change vs placebo by subtracting change in the active arms from the placebo arm and extracted the 95% CI around change compared to placebo for the active arms
51	Simpson 2021 (BREEZE-AD5)		Placebo	PPNRS	A	s	16	147		7		2.4				p	-1.32															-1.91	-0.345	0.95													We calculated the difference in change vs placebo by subtracting change in the active arms from the placebo arm and extracted the 95% CI around change compared to placebo for the active arms
52	Bieber Germany 2022 (NCT03428100) (BREEZE-AD4)		Placebo	SAE	A	l	52	93	5
52	Bieber Germany 2022 (NCT03428100) (BREEZE-AD4)		Placebo	WD	A	l	52	93	2
52	Bieber Germany 2022 (NCT03428100) (BREEZE-AD4)		Baricitinib_1mg_OD	DLQI	A	s	16	62								c	-6.18	0.719
52	Bieber Germany 2022 (NCT03428100) (BREEZE-AD4)		Baricitinib_1mg_OD	POEM	A	s	16	62								c	-6.24	0.872
52	Bieber Germany 2022 (NCT03428100) (BREEZE-AD4)		Baricitinib_1mg_OD	SAE	A	l	52	93	7
52	Bieber Germany 2022 (NCT03428100) (BREEZE-AD4)		Baricitinib_1mg_OD	WD	A	l	52	93	1
52	Bieber Germany 2022 (NCT03428100) (BREEZE-AD4)		Baricitinib_2mg_OD	DLQI	A	s	16	145								c	-6.57	0.494
52	Bieber Germany 2022 (NCT03428100) (BREEZE-AD4)		Baricitinib_2mg_OD	POEM	A	s	16	145								c	-7.27	0.602
52	Bieber Germany 2022 (NCT03428100) (BREEZE-AD4)		Baricitinib_2mg_OD	SAE	A	l	52	185	9
52	Bieber Germany 2022 (NCT03428100) (BREEZE-AD4)		Baricitinib_2mg_OD	WD	A	l	52	185	10
52	Bieber Germany 2022 (NCT03428100) (BREEZE-AD4)		Baricitinib_4mg_OD	DLQI	A	s	16	67								c	-7.95	0.705
52	Bieber Germany 2022 (NCT03428100) (BREEZE-AD4)		Baricitinib_4mg_OD	POEM	A	s	16	67								c	-9.27	0.855
52	Bieber Germany 2022 (NCT03428100) (BREEZE-AD4)		Baricitinib_4mg_OD	SAE	A	l	52	92	10
52	Bieber Germany 2022 (NCT03428100) (BREEZE-AD4)		Baricitinib_4mg_OD	WD	A	l	52	92	3
52	Bieber Germany 2022 (NCT03428100) (BREEZE-AD4)		Placebo	DLQI	A	s	16	55								c	-4.95	0.752
52	Bieber Germany 2022 (NCT03428100) (BREEZE-AD4)		Placebo	POEM	A	s	16	55								c	-4.18	0.907																													Called itch NRS but on ct.gov referred to as worst itching in 24 hours
53	Bieber Germany 2021 (JADE COMPARE)		Dupilumab_600mg_300mg_q2w	SAE	A	s	16	242	2
53	Bieber Germany 2021 (JADE COMPARE)		Placebo	SAE	A	s	16	131	5
53	Bieber Germany 2021 (JADE COMPARE)		Dupilumab_600mg_300mg_q2w	WD	A	s	16	242	6
53	Bieber Germany 2021 (JADE COMPARE)		Placebo	WD	A	s	16	131	5
53	Bieber Germany 2021 (JADE COMPARE)		Abrocitinib_100mg_OD	DLQI	A	s	16	238								c	-9			-9.7	-8.4	0.95
53	Bieber Germany 2021 (JADE COMPARE)		Abrocitinib_100mg_OD	POEM	A	s	16	238								c	-9.2			-10.1	-8.2	0.95
53	Bieber Germany 2021 (JADE COMPARE)		Abrocitinib_100mg_OD	SAE	A	s	16	238	6
53	Bieber Germany 2021 (JADE COMPARE)		Abrocitinib_100mg_OD	WD	A	s	16	238	5
53	Bieber Germany 2021 (JADE COMPARE)		Abrocitinib_200mg_OD	DLQI	A	s	16	226								c	-11.7			-12.4	-11.1	0.95
53	Bieber Germany 2021 (JADE COMPARE)		Abrocitinib_200mg_OD	POEM	A	s	16	226								c	-12.5			-13.4	-11.6	0.95
53	Bieber Germany 2021 (JADE COMPARE)		Abrocitinib_200mg_OD	SAE	A	s	16	226	2
53	Bieber Germany 2021 (JADE COMPARE)		Abrocitinib_200mg_OD	WD	A	s	16	226	8
53	Bieber Germany 2021 (JADE COMPARE)		Dupilumab_600mg_300mg_q2w	DLQI	A	s	16	241								c	-10.8			-11.4	-10.1	0.95
53	Bieber Germany 2021 (JADE COMPARE)		Dupilumab_600mg_300mg_q2w	POEM	A	s	16	241								c	-10.8			-11.8	-9.9	0.95
53	Bieber Germany 2021 (JADE COMPARE)		Placebo	DLQI	A	s	16	131								c	-6.2			-7.1	-5.3	0.95
53	Bieber Germany 2021 (JADE COMPARE)		Placebo	POEM	A	s	16	131								c	-5			-6.3	-3.8	0.95
53	Bieber Germany 2021 (JADE COMPARE)		Abrocitinib_200mg_OD	EASI	A	s	12	226		32.1	13.1																								-80.6			-84.3	-77	0.95
53	Bieber Germany 2021 (JADE COMPARE)		Abrocitinib_100mg_OD	EASI	A	s	12	238		30.3	13.5																								-73.8			-77.4	-70.2	0.95
53	Bieber Germany 2021 (JADE COMPARE)		Dupilumab_600mg_300mg_q2w	EASI	A	s	12	242		30.4	12																								-75.4			-79	-71.9	0.95
53	Bieber Germany 2021 (JADE COMPARE)		Placebo	EASI	A	s	12	131		31	12.6																								-47.7			-52.6	-42.9	0.95
53	Bieber Germany 2021 (JADE COMPARE)		Abrocitinib_200mg_OD	Pruritus VAS	A	s	16	225									-4.8			-5.1	-4.5	0.95
53	Bieber Germany 2021 (JADE COMPARE)		Abrocitinib_100mg_OD	Pruritus VAS	A	s	16	237									-3.8			-4.1	-3.5	0.95
53	Bieber Germany 2021 (JADE COMPARE)		Dupilumab_600mg_300mg_q2w	Pruritus VAS	A	s	16	241									-4.5			-4.8	-4.2	0.95
53	Bieber Germany 2021 (JADE COMPARE)		Placebo	Pruritus VAS	A	s	16	129									-2.7			-3.1	-2.3	0.95
54	Silverberg USA 2020 (JADE MONO-2)		Placebo	SAE	A	s	12	78	1
54	Silverberg USA 2020 (JADE MONO-2)		Placebo	WD	A	s	12	78	8
54	Silverberg USA 2020 (JADE MONO-2)		Abrocitinib_100mg_OD	CDLQI	A	s	12	16								c	-4.8			-7.2	-2.5	0.95
54	Silverberg USA 2020 (JADE MONO-2)		Abrocitinib_100mg_OD	DLQI	A	s	12	140								c	-8.3			-9.3	-7.3	0.95
54	Silverberg USA 2020 (JADE MONO-2)		Abrocitinib_100mg_OD	EASI	A	s	12	158		28.4		11.2				p																			-60			-66.5	-53.6	0.95
54	Silverberg USA 2020 (JADE MONO-2)		Abrocitinib_100mg_OD	POEM	A	s	12	156								c	-8.7			-9.9	-7.5	0.95
54	Silverberg USA 2020 (JADE MONO-2)		Abrocitinib_100mg_OD	PPNRS	A	s	12	156								c	-3.26			-3.59	-2.77	0.95
54	Silverberg USA 2020 (JADE MONO-2)		Abrocitinib_100mg_OD	SAE	A	s	12	158	5
54	Silverberg USA 2020 (JADE MONO-2)		Abrocitinib_100mg_OD	WD	A	s	12	158	5
54	Silverberg USA 2020 (JADE MONO-2)		Abrocitinib_200mg_OD	CDLQI	A	s	12	15								c	-9.7			-12.1	-7.4	0.95
54	Silverberg USA 2020 (JADE MONO-2)		Abrocitinib_200mg_OD	DLQI	A	s	12	139								c	-9.8			-10.7	-8.8	0.95
54	Silverberg USA 2020 (JADE MONO-2)		Abrocitinib_200mg_OD	EASI	A	s	12	155		29		12.4				p																			-73.3			-79.7	-66.9	0.95
54	Silverberg USA 2020 (JADE MONO-2)		Abrocitinib_200mg_OD	POEM	A	s	12	154								c	-11			-12.1	-9.8	0.95
54	Silverberg USA 2020 (JADE MONO-2)		Abrocitinib_200mg_OD	PPNRS	A	s	12	153								c	-3.97			-4.41	-3.49	0.95
54	Silverberg USA 2020 (JADE MONO-2)		Abrocitinib_200mg_OD	SAE	A	s	12	155	2
54	Silverberg USA 2020 (JADE MONO-2)		Abrocitinib_200mg_OD	WD	A	s	12	155	5
54	Silverberg USA 2020 (JADE MONO-2)		Placebo	CDLQI	A	s	12	8								c	-2.7			-6.1	0.8	0.95
54	Silverberg USA 2020 (JADE MONO-2)		Placebo	DLQI	A	s	12	70								c	-3.9			-5.3	-2.4	0.95
54	Silverberg USA 2020 (JADE MONO-2)		Placebo	EASI	A	s	12	78		28		10.2				p																			-28.6			-38.4	-18.8	0.95
54	Silverberg USA 2020 (JADE MONO-2)		Placebo	POEM	A	s	12	78								c	-3.6			-5.3	-1.9	0.95
54	Silverberg USA 2020 (JADE MONO-2)		Placebo	PPNRS	A	s	12	76								c	-1.58			-2.25	-0.88	0.95
55	Zhao China 2021 (NCT03912259)		Dupilumab_600mg_300mg_q2w	SAE	A	s	16	82	1
55	Zhao China 2021 (NCT03912259)		Placebo	SAE	A	s	16	83	4
55	Zhao China 2021 (NCT03912259)		Dupilumab_600mg_300mg_q2w	WD	A	s	16	82	4
55	Zhao China 2021 (NCT03912259)		Placebo	WD	A	s	16	83	2
55	Zhao China 2021 (NCT03912259)		Dupilumab_600mg_300mg_q2w	Peak pruritus NRS	A	s	16	82									-3.84	0.237
55	Zhao China 2021 (NCT03912259)		Placebo	Peak pruritus NRS	A	s	16	83									-1.64	0.272
55	Zhao China 2021 (NCT03912259)		Dupilumab_600mg_300mg_q2w	EASI	A	s	16	82									-25.87		13.985
55	Zhao China 2021 (NCT03912259)		Placebo	EASI	A	s	16	83									-12.6		12.484
55	Zhao China 2021 (NCT03912259)		Dupilumab_600mg_300mg_q2w	POEM	A	s	16	82									-12.89	0.685
55	Zhao China 2021 (NCT03912259)		Placebo	POEM	A	s	16	83									-4.04	0.788
55	Zhao China 2021 (NCT03912259)		Dupilumab_600mg_300mg_q2w	DLQI	A	s	16	82									-10.33	0.625
55	Zhao China 2021 (NCT03912259)		Placebo	DLQI	A	s	16	83									-5.06	0.701
56	Eichenfield USA 2021 (JADE TEEN) (NCT03796676)		Placebo	SAE	BC	s	12	96	2
56	Eichenfield USA 2021 (JADE TEEN) (NCT03796676)		Placebo	WD	BC	s	12	96	2
56	Eichenfield USA 2021 (JADE TEEN) (NCT03796676)		Abrocitinib_100mg_OD	WD	BC	s	12	95	1
56	Eichenfield USA 2021 (JADE TEEN) (NCT03796676)		Abrocitinib_200mg_OD	WD	BC	s	12	94	2
56	Eichenfield USA 2021 (JADE TEEN) (NCT03796676)		Abrocitinib_100mg_OD	SAE	BC	s	12	95	0
56	Eichenfield USA 2021 (JADE TEEN) (NCT03796676)		Abrocitinib_200mg_OD	SAE	BC	s	12	94	1
56	Eichenfield USA 2021 (JADE TEEN) (NCT03796676)		Placebo	EASI	BC	s	12	96									-18			-19.9	-16.1	0.95
56	Eichenfield USA 2021 (JADE TEEN) (NCT03796676)		Abrocitinib_100mg_OD	EASI	BC	s	12	95									-23			-24.9	-21.1	0.95
56	Eichenfield USA 2021 (JADE TEEN) (NCT03796676)		Abrocitinib_200mg_OD	EASI	BC	s	12	94									-23.6			-25.5	-21.7	0.95
56	Eichenfield USA 2021 (JADE TEEN) (NCT03796676)		Placebo	PPNRS	BC	s	12	96									-2.7			-3.2	-2.2	0.95
56	Eichenfield USA 2021 (JADE TEEN) (NCT03796676)		Abrocitinib_100mg_OD	PPNRS	BC	s	12	95									-3.7			-4.2	-3.2	0.95
56	Eichenfield USA 2021 (JADE TEEN) (NCT03796676)		Abrocitinib_200mg_OD	PPNRS	BC	s	12	94									-3.9			-4.4	-3.4	0.95
56	Eichenfield USA 2021 (JADE TEEN) (NCT03796676)		Placebo	EASI75	BC	s	12	94	39
56	Eichenfield USA 2021 (JADE TEEN) (NCT03796676)		Abrocitinib_100mg_OD	EASI75	BC	s	12	89	61
56	Eichenfield USA 2021 (JADE TEEN) (NCT03796676)		Abrocitinib_200mg_OD	EASI75	BC	s	12	93	67
56	Eichenfield USA 2021 (JADE TEEN) (NCT03796676)		Placebo	EASI90	BC	s	12	94	17
56	Eichenfield USA 2021 (JADE TEEN) (NCT03796676)		Abrocitinib_100mg_OD	EASI90	BC	s	12	89	37
56	Eichenfield USA 2021 (JADE TEEN) (NCT03796676)		Abrocitinib_200mg_OD	EASI90	BC	s	12	93	46
56	Eichenfield USA 2021 (JADE TEEN) (NCT03796676)		Placebo	EASI50	BC	s	12	94	65
56	Eichenfield USA 2021 (JADE TEEN) (NCT03796676)		Abrocitinib_100mg_OD	EASI50	BC	s	12	89	78
56	Eichenfield USA 2021 (JADE TEEN) (NCT03796676)		Abrocitinib_200mg_OD	EASI50	BC	s	12	93	81
56	Eichenfield USA 2021 (JADE TEEN) (NCT03796676)		Placebo	IGA	BC	s	12	94	23
56	Eichenfield USA 2021 (JADE TEEN) (NCT03796676)		Abrocitinib_100mg_OD	IGA	BC	s	12	89	37
56	Eichenfield USA 2021 (JADE TEEN) (NCT03796676)		Abrocitinib_200mg_OD	IGA	BC	s	12	93	43
56	Eichenfield USA 2021 (JADE TEEN) (NCT03796676)		Placebo	CDLQI	BC	s	12	96									-6.3			-7.4	-5.3	0.95
56	Eichenfield USA 2021 (JADE TEEN) (NCT03796676)		Abrocitinib_100mg_OD	CDLQI	BC	s	12	95									-8.6			-9.6	-7.5	0.95
56	Eichenfield USA 2021 (JADE TEEN) (NCT03796676)		Abrocitinib_200mg_OD	CDLQI	BC	s	12	94									-8.7			-9.7	-7.6	0.95
56	Eichenfield USA 2021 (JADE TEEN) (NCT03796676)		Placebo	POEM	BC	s	12	95									-6.9			-8.3	-5.6	0.95
56	Eichenfield USA 2021 (JADE TEEN) (NCT03796676)		Abrocitinib_100mg_OD	POEM	BC	s	12	95									-11.1			-12.5	-9.7	0.95
56	Eichenfield USA 2021 (JADE TEEN) (NCT03796676)		Abrocitinib_200mg_OD	POEM	BC	s	12	94									-10.9			-12.2	-9.5	0.95
57	Guttman USA 2021 (MEASURE UP 1)		Placebo	SAE	A	s	16	281	8
57	Guttman USA 2021 (MEASURE UP 1)		Placebo	WD	A	s	16	281	12
57	Guttman USA 2021 (MEASURE UP 1)		Upadacitinib_15mg_OD	WD	A	s	16	281	4
57	Guttman USA 2021 (MEASURE UP 1)		Upadacitinib_30mg_OD	WD	A	s	16	285	11
57	Guttman USA 2021 (MEASURE UP 1)		Upadacitinib_15mg_OD	SAE	A	s	16	281	6
57	Guttman USA 2021 (MEASURE UP 1)		Upadacitinib_30mg_OD	SAE	A	s	16	285	8
57	Guttman USA 2021 (MEASURE UP 1)		Upadacitinib_15mg_OD	EASI	A	s	16	244		30.6		12.8																							-80.2			-84	-76.5	0.95
57	Guttman USA 2021 (MEASURE UP 1)		Upadacitinib_30mg_OD	EASI	A	s	16	259		29		11.1																							-87.7			-91.4	-84.1	0.95
57	Guttman USA 2021 (MEASURE UP 1)		Placebo	EASI	A	s	16	128		28.8		12.6																							-40.7			-45.2	-36.2	0.95
57	Guttman USA 2021 (MEASURE UP 1)		Upadacitinib_15mg_OD	PPNRS	A	s	16	225		7.2		1.6																							-62.8			-71.6	-54	0.95
57	Guttman USA 2021 (MEASURE UP 1)		Upadacitinib_30mg_OD	PPNRS	A	s	16	236		7.3		1.5																							-72			-80.7	-63.4	0.95
57	Guttman USA 2021 (MEASURE UP 1)		Placebo	PPNRS	A	s	16	123		7.3		1.7																							-26.1			-36.7	-15.5	0.95
58	Guttman USA 2021 (MEASURE UP 2)		Placebo	SAE	A	s	16	278	8
58	Guttman USA 2021 (MEASURE UP 2)		Placebo	WD	A	s	16	278	12
58	Guttman USA 2021 (MEASURE UP 2)		Upadacitinib_15mg_OD	WD	A	s	16	276	11
58	Guttman USA 2021 (MEASURE UP 2)		Upadacitinib_30mg_OD	WD	A	s	16	282	7
58	Guttman USA 2021 (MEASURE UP 2)		Upadacitinib_15mg_OD	SAE	A	s	16	276	5
58	Guttman USA 2021 (MEASURE UP 2)		Upadacitinib_30mg_OD	SAE	A	s	16	282	7
58	Guttman USA 2021 (MEASURE UP 2)		Upadacitinib_15mg_OD	EASI	A	s	16	246		28.6		11.7																							-74.1			-78.4	-69.8	0.95
58	Guttman USA 2021 (MEASURE UP 2)		Upadacitinib_30mg_OD	EASI	A	s	16	250		29.7		12.2																							-84.7			-88.9	-80.4	0.95
58	Guttman USA 2021 (MEASURE UP 2)		Placebo	EASI	A	s	16	142		29.1		12.1																							-34.5			-39.6	-29.4	0.95
58	Guttman USA 2021 (MEASURE UP 2)		Upadacitinib_15mg_OD	PPNRS	A	s	16	224		7.2		1.6																							-51.2			-55.8	-46.6	0.95
58	Guttman USA 2021 (MEASURE UP 2)		Upadacitinib_30mg_OD	PPNRS	A	s	16	235		7.3		1.6																							-66.5			-71	-62	0.95
58	Guttman USA 2021 (MEASURE UP 2)		Placebo	PPNRS	A	s	16	119		7.3		1.6																							-17			-22.4	-11.7	0.95
59	Reich Germany 2021 (AD Up)		Placebo	SAE	A	s	16	303	9
59	Reich Germany 2021 (AD Up)		Placebo	WD	A	s	16	303	7
59	Reich Germany 2021 (AD Up)		Upadacitinib_15mg_OD	WD	A	s	16	300	4
59	Reich Germany 2021 (AD Up)		Upadacitinib_30mg_OD	WD	A	s	16	297	4
59	Reich Germany 2021 (AD Up)		Upadacitinib_15mg_OD	SAE	A	s	16	300	7
59	Reich Germany 2021 (AD Up)		Upadacitinib_30mg_OD	SAE	A	s	16	297	4
59	Reich Germany 2021 (AD Up)		Upadacitinib_15mg_OD	EASI	A	s	16	275		29.2		11.8																							-78			-74.1	-81.9	0.95
59	Reich Germany 2021 (AD Up)		Upadacitinib_30mg_OD	EASI	A	s	16	276		29.7		11.8																							-87.3			-83.4	-91.2	0.95
59	Reich Germany 2021 (AD Up)		Placebo	EASI	A	s	16	206		30.3		13																							-45.9			-41.6	-50.1	0.95
59	Reich Germany 2021 (AD Up)		Upadacitinib_15mg_OD	PPNRS	A	s	16	260		7.1		1.8																							-58.1			-52.1	-64.2	0.95
59	Reich Germany 2021 (AD Up)		Upadacitinib_30mg_OD	PPNRS	A	s	16	247		7.4		1.6																							-66.9			-60.7	-73	0.95
59	Reich Germany 2021 (AD Up)		Placebo	PPNRS	A	s	16	184		7.1		1.6																							-25.1			-18.5	-31.6	0.95
60	Merola USA 2021 (ECZTRA5)		Placebo	SAE	A	s	16	107	1
60	Merola USA 2021 (ECZTRA5)		Placebo	WD	A	s	16	107	3
60	Merola USA 2021 (ECZTRA5)		Tralokinumab_600mg_300mg_q2w	WD	A	s	16	107	2
60	Merola USA 2021 (ECZTRA5)		Tralokinumab_600mg_300mg_q2w	SAE	A	s	16	107	2
61	Blauvelt USA 2021 (Heads Up)		Dupilumab_600mg_300mg_q2w	EASI75	A	s	16	344	210
61	Blauvelt USA 2021 (Heads Up)		Upadacitinib_30mg_OD	EASI75	A	s	16	348	247
61	Blauvelt USA 2021 (Heads Up)		Dupilumab_600mg_300mg_q2w	EASI90	A	s	16	344	133
61	Blauvelt USA 2021 (Heads Up)		Upadacitinib_30mg_OD	EASI90	A	s	16	348	211
61	Blauvelt USA 2021 (Heads Up)		Dupilumab_600mg_300mg_q2w	PPNRS	A	s	16	344		7.5		1.7																							-49		2
61	Blauvelt USA 2021 (Heads Up)		Upadacitinib_30mg_OD	PPNRS	A	s	16	348		7.4		1.6																							-66.9		1.9
61	Blauvelt USA 2021 (Heads Up)		Dupilumab_600mg_300mg_q2w	SAE	A	s	16	344	4
61	Blauvelt USA 2021 (Heads Up)		Upadacitinib_30mg_OD	SAE	A	s	16	348	10
61	Blauvelt USA 2021 (Heads Up)		Dupilumab_600mg_300mg_q2w	WD	A	s	16	344	4
61	Blauvelt USA 2021 (Heads Up)		Upadacitinib_30mg_OD	WD	A	s	16	348	7
61	Blauvelt USA 2021 (Heads Up)		Dupilumab_600mg_300mg_q2w	EASI75	A	l	24	344	204.68
61	Blauvelt USA 2021 (Heads Up)		Upadacitinib_30mg_OD	EASI75	A	l	24	348	223.416
61	Blauvelt USA 2021 (Heads Up)		Dupilumab_600mg_300mg_q2w	EASI90	A	l	24	344	163.744
61	Blauvelt USA 2021 (Heads Up)		Upadacitinib_30mg_OD	EASI90	A	l	24	348	193.488
61	Blauvelt USA 2021 (Heads Up)		Dupilumab_600mg_300mg_q2w	SAE	A	l	24	344	7
61	Blauvelt USA 2021 (Heads Up)		Upadacitinib_30mg_OD	SAE	A	l	24	348	14
61	Blauvelt USA 2021 (Heads Up)		Dupilumab_600mg_300mg_q2w	WD	A	l	24	344	4
61	Blauvelt USA 2021 (Heads Up)		Upadacitinib_30mg_OD	WD	A	l	24	348	11
62	Gutermuth Belgium 2021 (ECZTRA7)		Placebo	EASI	A	s	16	137									-22.4	0.8
62	Gutermuth Belgium 2021 (ECZTRA7)		Tralokinumab_600mg_300mg_q2w	EASI	A	s	16	138									-26.4	0.8
62	Gutermuth Belgium 2021 (ECZTRA7)		Placebo	EASI	A	l	26	137									-23.7	0.8
62	Gutermuth Belgium 2021 (ECZTRA7)		Tralokinumab_600mg_300mg_q2w	EASI	A	l	26	138									-27.2	0.8
62	Gutermuth Belgium 2021 (ECZTRA7)		Placebo	POEM	A	s	16	134									-8.3	0.6
62	Gutermuth Belgium 2021 (ECZTRA7)		Tralokinumab_600mg_300mg_q2w	POEM	A	s	16	135									-11.7	0.6
62	Gutermuth Belgium 2021 (ECZTRA7)		Placebo	POEM	A	l	26	134									-9.1	0.6
62	Gutermuth Belgium 2021 (ECZTRA7)		Tralokinumab_600mg_300mg_q2w	POEM	A	l	26	135									-12.6	0.6
62	Gutermuth Belgium 2021 (ECZTRA7)		Placebo	DLQI	A	s	16	134									-9.6	0.4
62	Gutermuth Belgium 2021 (ECZTRA7)		Tralokinumab_600mg_300mg_q2w	DLQI	A	s	16	137									-11.2	0.4
62	Gutermuth Belgium 2021 (ECZTRA7)		Placebo	DLQI	A	l	26	134									-9.9	0.4
62	Gutermuth Belgium 2021 (ECZTRA7)		Tralokinumab_600mg_300mg_q2w	DLQI	A	l	26	137									-11.5	0.4
62	Gutermuth Belgium 2021 (ECZTRA7)		Placebo	PPNRS	A	s	16	136									-3.1	0.2
62	Gutermuth Belgium 2021 (ECZTRA7)		Tralokinumab_600mg_300mg_q2w	PPNRS	A	s	16	137									-4	0.2
62	Gutermuth Belgium 2021 (ECZTRA7)		Placebo	PPNRS	A	l	26	136									-3.4	0.2
62	Gutermuth Belgium 2021 (ECZTRA7)		Tralokinumab_600mg_300mg_q2w	PPNRS	A	l	26	137									-4.3	0.2
62	Gutermuth Belgium 2021 (ECZTRA7)		Placebo	EASI50	A	s	16	137	95.3
62	Gutermuth Belgium 2021 (ECZTRA7)		Tralokinumab_600mg_300mg_q2w	EASI50	A	s	16	138	110.4
62	Gutermuth Belgium 2021 (ECZTRA7)		Placebo	EASI50	A	l	26	137	91.9
62	Gutermuth Belgium 2021 (ECZTRA7)		Tralokinumab_600mg_300mg_q2w	EASI50	A	l	26	138	111.2
62	Gutermuth Belgium 2021 (ECZTRA7)		Placebo	EASI75	A	s	16	137	69.2
62	Gutermuth Belgium 2021 (ECZTRA7)		Tralokinumab_600mg_300mg_q2w	EASI75	A	s	16	138	88.6
62	Gutermuth Belgium 2021 (ECZTRA7)		Placebo	EASI75	A	l	26	137	75.7
62	Gutermuth Belgium 2021 (ECZTRA7)		Tralokinumab_600mg_300mg_q2w	EASI75	A	l	26	138	95
62	Gutermuth Belgium 2021 (ECZTRA7)		Placebo	EASI90	A	s	16	137	40.2
62	Gutermuth Belgium 2021 (ECZTRA7)		Tralokinumab_600mg_300mg_q2w	EASI90	A	s	16	138	56.7
62	Gutermuth Belgium 2021 (ECZTRA7)		Placebo	EASI90	A	l	26	137	49.8
62	Gutermuth Belgium 2021 (ECZTRA7)		Tralokinumab_600mg_300mg_q2w	EASI90	A	l	26	138	67.1
62	Gutermuth Belgium 2021 (ECZTRA7)		Placebo	IGA	A	s	16	137	35.62
62	Gutermuth Belgium 2021 (ECZTRA7)		Tralokinumab_600mg_300mg_q2w	IGA	A	s	16	138	56.442
62	Gutermuth Belgium 2021 (ECZTRA7)		Placebo	IGA	A	l	26	137	45.758
62	Gutermuth Belgium 2021 (ECZTRA7)		Tralokinumab_600mg_300mg_q2w	IGA	A	l	26	138	64.86
62	Gutermuth Belgium 2021 (ECZTRA7)		Placebo	SAE	A	l	26	137	5
62	Gutermuth Belgium 2021 (ECZTRA7)		Tralokinumab_600mg_300mg_q2w	SAE	A	l	26	138	1
62	Gutermuth Belgium 2021 (ECZTRA7)		Placebo	WD	A	l	26	137	3
62	Gutermuth Belgium 2021 (ECZTRA7)		Tralokinumab_600mg_300mg_q2w	WD	A	l	26	138	1
63	Paller 2023 NCT03526861 (ECZTRA6)		Tralokinumab_600mg_300mg_q2w	EASI	BC	s	16	97									-18.1	1.3
63	Paller 2023 NCT03526861 (ECZTRA6)		Tralokinumab_300mg_150mg_q2w	EASI	BC	s	16	98									-18.1	1.4
63	Paller 2023 NCT03526861 (ECZTRA6)		Placebo	EASI	BC	s	16	94									-8.7	1.6
63	Paller 2023 NCT03526861 (ECZTRA6)		Tralokinumab_600mg_300mg_q2w	POEM	BC	s	16	94									-8.4	0.8
63	Paller 2023 NCT03526861 (ECZTRA6)		Tralokinumab_300mg_150mg_q2w	POEM	BC	s	16	95									-7.8	0.8
63	Paller 2023 NCT03526861 (ECZTRA6)		Placebo	POEM	BC	s	16	87									-2.4	1
63	Paller 2023 NCT03526861 (ECZTRA6)		Tralokinumab_600mg_300mg_q2w	CDLQI	BC	s	16	94									-6.7	0.6
63	Paller 2023 NCT03526861 (ECZTRA6)		Tralokinumab_300mg_150mg_q2w	CDLQI	BC	s	16	95									-6.1	0.6
63	Paller 2023 NCT03526861 (ECZTRA6)		Placebo	CDLQI	BC	s	16	89									-4.1	0.7
63	Paller 2023 NCT03526861 (ECZTRA6)		Tralokinumab_600mg_300mg_q2w	PPNRS	BC	s	16	96									-3	0.3
63	Paller 2023 NCT03526861 (ECZTRA6)		Tralokinumab_300mg_150mg_q2w	PPNRS	BC	s	16	96									-2.7	0.3
63	Paller 2023 NCT03526861 (ECZTRA6)		Placebo	PPNRS	BC	s	16	92									-1.5	0.3
63	Paller 2023 NCT03526861 (ECZTRA6)		Tralokinumab_600mg_300mg_q2w	EASI50	BC	s	16	97	50
63	Paller 2023 NCT03526861 (ECZTRA6)		Tralokinumab_300mg_150mg_q2w	EASI50	BC	s	16	98	45
63	Paller 2023 NCT03526861 (ECZTRA6)		Placebo	EASI50	BC	s	16	94	13
63	Paller 2023 NCT03526861 (ECZTRA6)		Tralokinumab_600mg_300mg_q2w	EASI75	BC	s	16	97	27
63	Paller 2023 NCT03526861 (ECZTRA6)		Tralokinumab_300mg_150mg_q2w	EASI75	BC	s	16	98	28
63	Paller 2023 NCT03526861 (ECZTRA6)		Placebo	EASI75	BC	s	16	94	6
63	Paller 2023 NCT03526861 (ECZTRA6)		Tralokinumab_600mg_300mg_q2w	EASI90	BC	s	16	97	17
63	Paller 2023 NCT03526861 (ECZTRA6)		Tralokinumab_300mg_150mg_q2w	EASI90	BC	s	16	98	19
63	Paller 2023 NCT03526861 (ECZTRA6)		Placebo	EASI90	BC	s	16	94	4
63	Paller 2023 NCT03526861 (ECZTRA6)		Tralokinumab_600mg_300mg_q2w	IGA	BC	s	16	97	17
63	Paller 2023 NCT03526861 (ECZTRA6)		Tralokinumab_300mg_150mg_q2w	IGA	BC	s	16	98	21
63	Paller 2023 NCT03526861 (ECZTRA6)		Placebo	IGA	BC	s	16	94	4
63	Paller 2023 NCT03526861 (ECZTRA6)		Tralokinumab_600mg_300mg_q2w	SAE	BC	s	16	97	1
63	Paller 2023 NCT03526861 (ECZTRA6)		Tralokinumab_300mg_150mg_q2w	SAE	BC	s	16	98	3
63	Paller 2023 NCT03526861 (ECZTRA6)		Placebo	SAE	BC	s	16	94	5
64	Zhao China 2021 (SHR0302)		SHR0302_4mg_OD	EASI	A	s	12	35		30.5		15.7																													-31.5			-52.6	-10.4	0.9
64	Zhao China 2021 (SHR0302)		SHR0302_8mg_OD	EASI	A	s	12	35		25.4		11.3																													-44.3			-64.8	-23.8	0.9
64	Zhao China 2021 (SHR0302)		Placebo	EASI	A	s	12	35		28.2		12.1
64	Zhao China 2021 (SHR0302)		SHR0302_4mg_OD	DLQI	A	s	12	35		16.3		7.7																	-1.3			-4.1	1.4	0.9
64	Zhao China 2021 (SHR0302)		SHR0302_8mg_OD	DLQI	A	s	12	35		15.6		7																	-4.7			-7.4	-2	0.9
64	Zhao China 2021 (SHR0302)		Placebo	DLQI	A	s	12	35		15.3		7.2
64	Zhao China 2021 (SHR0302)		SHR0302_4mg_OD	Pruritus NRS	A	s	12	35		7.9		1.7																													-29.2			-44.7	-13.6	0.9
64	Zhao China 2021 (SHR0302)		SHR0302_8mg_OD	Pruritus NRS	A	s	12	35		7.1		1.8																													-34.7			-49.8	-19.6	0.9
64	Zhao China 2021 (SHR0302)		Placebo	Pruritus NRS	A	s	12	35		7.3		2.3
64	Zhao China 2021 (SHR0302)		SHR0302_4mg_OD	EASI50	A	s	12	35	24
64	Zhao China 2021 (SHR0302)		SHR0302_8mg_OD	EASI50	A	s	12	35	29
64	Zhao China 2021 (SHR0302)		Placebo	EASI50	A	s	12	35	15
64	Zhao China 2021 (SHR0302)		SHR0302_4mg_OD	EASI75	A	s	12	35	18
64	Zhao China 2021 (SHR0302)		SHR0302_8mg_OD	EASI75	A	s	12	35	26
64	Zhao China 2021 (SHR0302)		Placebo	EASI75	A	s	12	35	8
64	Zhao China 2021 (SHR0302)		SHR0302_4mg_OD	EASI90	A	s	12	35	11
64	Zhao China 2021 (SHR0302)		SHR0302_8mg_OD	EASI90	A	s	12	35	16
64	Zhao China 2021 (SHR0302)		Placebo	EASI90	A	s	12	35	3
64	Zhao China 2021 (SHR0302)		SHR0302_4mg_OD	IGA	A	s	12	35	9
64	Zhao China 2021 (SHR0302)		SHR0302_8mg_OD	IGA	A	s	12	35	19
64	Zhao China 2021 (SHR0302)		Placebo	IGA	A	s	12	35	2
64	Zhao China 2021 (SHR0302)		SHR0302_4mg_OD	SAE	A	s	12	35	2
64	Zhao China 2021 (SHR0302)		SHR0302_8mg_OD	SAE	A	s	12	35	1
64	Zhao China 2021 (SHR0302)		Placebo	SAE	A	s	12	35	0
64	Zhao China 2021 (SHR0302)		SHR0302_4mg_OD	WD	A	s	12	35	3
64	Zhao China 2021 (SHR0302)		SHR0302_8mg_OD	WD	A	s	12	35	1
64	Zhao China 2021 (SHR0302)		Placebo	WD	A	s	12	35	1
65	Tyring 2023 NCT03706040 (Risankizumab)		Placebo	EASI75	A	s	16	34	4.012
65	Tyring 2023 NCT03706040 (Risankizumab)		Risankizumab_150mg_wk_0_4	EASI75	A	s	16	69	16.974
65	Tyring 2023 NCT03706040 (Risankizumab)		Risankizumab_300mg_wk_0_4	EASI75	A	s	16	69	14.973
65	Tyring 2023 NCT03706040 (Risankizumab)		Placebo	IGA	A	s	16	34	2.006
65	Tyring 2023 NCT03706040 (Risankizumab)		Risankizumab_150mg_wk_0_4	IGA	A	s	16	69	10.005
65	Tyring 2023 NCT03706040 (Risankizumab)		Risankizumab_300mg_wk_0_4	IGA	A	s	16	69	4.002
65	Tyring 2023 NCT03706040 (Risankizumab)		Placebo	EASI	A	s	16	17		30.85		12.345																							-28.54	9.378
65	Tyring 2023 NCT03706040 (Risankizumab)		Risankizumab_150mg_wk_0_4	EASI	A	s	16	51		31.06		13.995																							-38.86	5.989
65	Tyring 2023 NCT03706040 (Risankizumab)		Risankizumab_300mg_wk_0_4	EASI	A	s	16	43		28.7		11.247																							-45.39	6.351
65	Tyring 2023 NCT03706040 (Risankizumab)		Placebo	EASI50	A	s	16	34	9.996
65	Tyring 2023 NCT03706040 (Risankizumab)		Risankizumab_150mg_wk_0_4	EASI50	A	s	16	69	28.98
65	Tyring 2023 NCT03706040 (Risankizumab)		Risankizumab_300mg_wk_0_4	EASI50	A	s	16	69	24.012
65	Tyring 2023 NCT03706040 (Risankizumab)		Placebo	EASI90	A	s	16	34	0.986
65	Tyring 2023 NCT03706040 (Risankizumab)		Risankizumab_150mg_wk_0_4	EASI90	A	s	16	69	10.005
65	Tyring 2023 NCT03706040 (Risankizumab)		Risankizumab_300mg_wk_0_4	EASI90	A	s	16	69	6.003
65	Tyring 2023 NCT03706040 (Risankizumab)		Placebo	DLQI	A	s	16	17									-3.4	1.55
65	Tyring 2023 NCT03706040 (Risankizumab)		Risankizumab_150mg_wk_0_4	DLQI	A	s	16	49									-3.4	0.95
65	Tyring 2023 NCT03706040 (Risankizumab)		Risankizumab_300mg_wk_0_4	DLQI	A	s	16	41									-4.4	1.03
65	Tyring 2023 NCT03706040 (Risankizumab)		Placebo	CDLQI	A	s	16	0
65	Tyring 2023 NCT03706040 (Risankizumab)		Risankizumab_150mg_wk_0_4	CDLQI	A	s	16	1									-2
65	Tyring 2023 NCT03706040 (Risankizumab)		Risankizumab_300mg_wk_0_4	CDLQI	A	s	16	0
65	Tyring 2023 NCT03706040 (Risankizumab)		Placebo	PPNRS	A	s	16	17									-0.098	0.511
65	Tyring 2023 NCT03706040 (Risankizumab)		Risankizumab_150mg_wk_0_4	PPNRS	A	s	16	45									-1.416	0.3408
65	Tyring 2023 NCT03706040 (Risankizumab)		Risankizumab_300mg_wk_0_4	PPNRS	A	s	16	39									-1.746	0.3619
65	Tyring 2023 NCT03706040 (Risankizumab)		Placebo	SAE	A	s	16	34	3
65	Tyring 2023 NCT03706040 (Risankizumab)		Risankizumab_150mg_wk_0_4	SAE	A	s	16	69	0
65	Tyring 2023 NCT03706040 (Risankizumab)		Risankizumab_300mg_wk_0_4	SAE	A	s	16	69	0
65	Tyring 2023 NCT03706040 (Risankizumab)		Placebo	WD	A	s	16	34	3
65	Tyring 2023 NCT03706040 (Risankizumab)		Risankizumab_150mg_wk_0_4	WD	A	s	16	69	2
65	Tyring 2023 NCT03706040 (Risankizumab)		Risankizumab_300mg_wk_0_4	WD	A	s	16	69	1
66	Katoh 2022 (Rising Up)		Placebo	SAE	A	s	16	90	1
66	Katoh 2022 (Rising Up)		Upadacitinib_15mg_OD	SAE	A	s	16	91	1
66	Katoh 2022 (Rising Up)		Upadacitinib_30mg_OD	SAE	A	s	16	91	1
66	Katoh 2022 (Rising Up)		Placebo	WD	A	s	16	90	0
66	Katoh 2022 (Rising Up)		Upadacitinib_15mg_OD	WD	A	s	16	91	2
66	Katoh 2022 (Rising Up)		Upadacitinib_30mg_OD	WD	A	s	16	91	0
66	Katoh 2022 (Rising Up)		Placebo	IGA	A	s	16	90	6
66	Katoh 2022 (Rising Up)		Upadacitinib_15mg_OD	IGA	A	s	16	91	37
66	Katoh 2022 (Rising Up)		Upadacitinib_30mg_OD	IGA	A	s	16	91	43
66	Katoh 2022 (Rising Up)		Placebo	EASI90	A	s	16	90	6
66	Katoh 2022 (Rising Up)		Upadacitinib_15mg_OD	EASI90	A	s	16	91	38
66	Katoh 2022 (Rising Up)		Upadacitinib_30mg_OD	EASI90	A	s	16	91	44
66	Katoh 2022 (Rising Up)		Placebo	EASI75	A	s	16	90	17
66	Katoh 2022 (Rising Up)		Upadacitinib_15mg_OD	EASI75	A	s	16	91	59
66	Katoh 2022 (Rising Up)		Upadacitinib_30mg_OD	EASI75	A	s	16	91	68
66	Katoh 2022 (Rising Up)		Placebo	EASI50	A	s	16	90	26
66	Katoh 2022 (Rising Up)		Upadacitinib_15mg_OD	EASI50	A	s	16	91	77
66	Katoh 2022 (Rising Up)		Upadacitinib_30mg_OD	EASI50	A	s	16	91	79
66	Katoh 2022 (Rising Up)		Placebo	SAE	BC	s	16	9	0
66	Katoh 2022 (Rising Up)		Upadacitinib_15mg_OD	SAE	BC	s	16	10	0
66	Katoh 2022 (Rising Up)		Upadacitinib_30mg_OD	SAE	BC	s	16	10	0
66	Katoh 2022 (Rising Up)		Placebo	WD	BC	s	16	9	0
66	Katoh 2022 (Rising Up)		Upadacitinib_15mg_OD	WD	BC	s	16	10	0
66	Katoh 2022 (Rising Up)		Upadacitinib_30mg_OD	WD	BC	s	16	10	0
66	Katoh 2022 (Rising Up)		Placebo	IGA	BC	s	16	9	1
66	Katoh 2022 (Rising Up)		Upadacitinib_15mg_OD	IGA	BC	s	16	10	7
66	Katoh 2022 (Rising Up)		Upadacitinib_30mg_OD	IGA	BC	s	16	10	5
66	Katoh 2022 (Rising Up)		Placebo	EASI90	BC	s	16	9	1
66	Katoh 2022 (Rising Up)		Upadacitinib_15mg_OD	EASI90	BC	s	16	10	4
66	Katoh 2022 (Rising Up)		Upadacitinib_30mg_OD	EASI90	BC	s	16	10	6
66	Katoh 2022 (Rising Up)		Placebo	EASI75	BC	s	16	9	2
66	Katoh 2022 (Rising Up)		Upadacitinib_15mg_OD	EASI75	BC	s	16	10	7
66	Katoh 2022 (Rising Up)		Upadacitinib_30mg_OD	EASI75	BC	s	16	10	9
66	Katoh 2022 (Rising Up)		Placebo	EASI50	BC	s	16	9	3
66	Katoh 2022 (Rising Up)		Upadacitinib_15mg_OD	EASI50	BC	s	16	10	9
66	Katoh 2022 (Rising Up)		Upadacitinib_30mg_OD	EASI50	BC	s	16	10	10
67	Reich 2022 NCT04345367 (JADE DARE)		Abrocitinib_200mg_OD	EASI90	A	s	16	357	193.851
67	Reich 2022 NCT04345367 (JADE DARE)		Dupilumab_600mg_300mg_q2w	EASI90	A	s	16	360	150.84
67	Reich 2022 NCT04345367 (JADE DARE)		Abrocitinib_200mg_OD	EASI90	A	l	26	348	190.008
67	Reich 2022 NCT04345367 (JADE DARE)		Dupilumab_600mg_300mg_q2w	EASI90	A	l	26	361	171.836
67	Reich 2022 NCT04345367 (JADE DARE)		Abrocitinib_200mg_OD	EASI75	A	s	16	357	275.961
67	Reich 2022 NCT04345367 (JADE DARE)		Dupilumab_600mg_300mg_q2w	EASI75	A	s	16	360	244.08
67	Reich 2022 NCT04345367 (JADE DARE)		Abrocitinib_200mg_OD	EASI75	A	l	26	348	254.04
67	Reich 2022 NCT04345367 (JADE DARE)		Dupilumab_600mg_300mg_q2w	EASI75	A	l	26	361	261.003
67	Reich 2022 NCT04345367 (JADE DARE)		Abrocitinib_200mg_OD	IGA	A	s	16	358	197.974
67	Reich 2022 NCT04345367 (JADE DARE)		Dupilumab_600mg_300mg_q2w	IGA	A	s	16	360	153
67	Reich 2022 NCT04345367 (JADE DARE)		Abrocitinib_200mg_OD	IGA	A	l	26	347	192.932
67	Reich 2022 NCT04345367 (JADE DARE)		Dupilumab_600mg_300mg_q2w	IGA	A	l	26	362	184.982
67	Reich 2022 NCT04345367 (JADE DARE)		Abrocitinib_200mg_OD	DLQI	A	s	16	361									-10.8			-11.2	-10.4	0.95
67	Reich 2022 NCT04345367 (JADE DARE)		Dupilumab_600mg_300mg_q2w	DLQI	A	s	16	363									-10			-10.5	-9.6	0.95
67	Reich 2022 NCT04345367 (JADE DARE)		Abrocitinib_200mg_OD	DLQI	A	l	26	361									-10.3			-10.8	-9.9	0.95
67	Reich 2022 NCT04345367 (JADE DARE)		Dupilumab_600mg_300mg_q2w	DLQI	A	l	26	363									-10			-10.5	-9.6	0.95
67	Reich 2022 NCT04345367 (JADE DARE)		Abrocitinib_200mg_OD	POEM	A	s	16	362									-14.2			-14.8	-13.6	0.95
67	Reich 2022 NCT04345367 (JADE DARE)		Dupilumab_600mg_300mg_q2w	POEM	A	s	16	365									-12.8			-13.4	-12.2	0.95
67	Reich 2022 NCT04345367 (JADE DARE)		Abrocitinib_200mg_OD	POEM	A	l	26	362									-13.8			-14.5	-13.1	0.95
67	Reich 2022 NCT04345367 (JADE DARE)		Dupilumab_600mg_300mg_q2w	POEM	A	l	26	365									-13.4			-14	-12.7	0.95
67	Reich 2022 NCT04345367 (JADE DARE)		Abrocitinib_200mg_OD	SAE	A	l	26	362	6
67	Reich 2022 NCT04345367 (JADE DARE)		Dupilumab_600mg_300mg_q2w	SAE	A	l	26	365	6
67	Reich 2022 NCT04345367 (JADE DARE)		Abrocitinib_200mg_OD	WD	A	l	26	362	10
67	Reich 2022 NCT04345367 (JADE DARE)		Dupilumab_600mg_300mg_q2w	WD	A	l	26	365	9
59	Reich Germany 2021 (AD Up)		Placebo	EASI75	BC	s	16	63	19.089
59	Reich Germany 2021 (AD Up)		Upadacitinib_15mg_OD	EASI75	BC	s	16	60	37.98
59	Reich Germany 2021 (AD Up)		Upadacitinib_30mg_OD	EASI75	BC	s	16	60	50.58
59	Reich Germany 2021 (AD Up)		Placebo	IGA	BC	s	16	63	7.056
59	Reich Germany 2021 (AD Up)		Upadacitinib_15mg_OD	IGA	BC	s	16	60	22.98
59	Reich Germany 2021 (AD Up)		Upadacitinib_30mg_OD	IGA	BC	s	16	60	40.44
59	Reich Germany 2021 (AD Up)		Placebo	EASI90	BC	s	16	63	13.041
59	Reich Germany 2021 (AD Up)		Upadacitinib_15mg_OD	EASI90	BC	s	16	60	28.98
59	Reich Germany 2021 (AD Up)		Upadacitinib_30mg_OD	EASI90	BC	s	16	60	44.16
59	Reich Germany 2021 (AD Up)		Placebo	EASI	BC	s	16	63		30.25		12.105																							-53.53			-61.23	-45.82	0.95
59	Reich Germany 2021 (AD Up)		Upadacitinib_15mg_OD	EASI	BC	s	16	60		29.59		11.683																							-77.9			-85.36	-70.44	0.95
59	Reich Germany 2021 (AD Up)		Upadacitinib_30mg_OD	EASI	BC	s	16	60		28.68		10.143																							-89.22			-96.49	-81.95	0.95
59	Reich Germany 2021 (AD Up)		Placebo	SAE	BC	s	16	62	0
59	Reich Germany 2021 (AD Up)		Upadacitinib_15mg_OD	SAE	BC	s	16	60	1
59	Reich Germany 2021 (AD Up)		Upadacitinib_30mg_OD	SAE	BC	s	16	60	0
59	Reich Germany 2021 (AD Up)		Placebo	WD	BC	s	16	63	1
59	Reich Germany 2021 (AD Up)		Upadacitinib_15mg_OD	WD	BC	s	16	60	0
59	Reich Germany 2021 (AD Up)		Upadacitinib_30mg_OD	WD	BC	s	16	60	0
68	NCT03817190		Placebo	IGA	A	s	16	102	15
68	NCT03817190		DS107_2g_OD	IGA	A	s	16	99	14
68	NCT03817190		Placebo	EASI75	A	s	16	102	30
68	NCT03817190		DS107_2g_OD	EASI75	A	s	16	99	27
68	NCT03817190		Placebo	EASI	A	s	16	102									18.4269			4.8107	32.0431	0.95
68	NCT03817190		DS107_2g_OD	EASI	A	s	16	99									3.547			-15.672	22.7661	0.95
68	NCT03817190		Placebo	PPNRS	A	s	16	102									0.2244			-0.7377	1.1865	0.95
68	NCT03817190		DS107_2g_OD	PPNRS	A	s	16	99									0.0258			-1.3063	1.3579	0.95
68	NCT03817190		Placebo	EASI50	A	s	16	102	44
68	NCT03817190		DS107_2g_OD	EASI50	A	s	16	99	45
68	NCT03817190		Placebo	SAE	A	s	16	110	5
68	NCT03817190		DS107_2g_OD	SAE	A	s	16	109	5
68	NCT03817190		Placebo	WD	A	s	16	110	10
68	NCT03817190		DS107_2g_OD	WD	A	s	16	109	17
69	NCT03568162 - 1		ISB830_300mg_Q2W	EASI	A	s	16	51		30.42		14.11																							-57.589		36.2014
69	NCT03568162 - 1		ISB830_300mg_Q4W	EASI	A	s	16	45		33.84		14.91																							-56.734		32.5395
69	NCT03568162 - 1		ISB830_75mg_Q4W	EASI	A	s	16	39		28.42		11.602																							-38.099		39.6857
69	NCT03568162 - 1		Placebo	EASI	A	s	16	42		30.65		13.173																							-42.142		38.1945
70	NCT03568162 - 2		ISB830_600mg_q2w	EASI	A	s	16	53		29.86		13.223																							-59.737		27.1176
70	NCT03568162 - 2		Placebo	EASI	A	s	16	51		31.81		14.34																							-43.252		41.2404
69	NCT03568162 - 1		ISB830_300mg_Q2W	EASI75	A	s	16	76	18.012
69	NCT03568162 - 1		ISB830_300mg_Q4W	EASI75	A	s	16	78	15.99
69	NCT03568162 - 1		ISB830_75mg_Q4W	EASI75	A	s	16	77	9.009
69	NCT03568162 - 1		Placebo	EASI75	A	s	16	80	9.04
70	NCT03568162 - 2		ISB830_600mg_q2w	EASI75	A	s	16	75	18.975
70	NCT03568162 - 2		Placebo	EASI75	A	s	16	74	13.986
69	NCT03568162 - 1		ISB830_300mg_Q2W	IGA	A	s	16	76	10.032
69	NCT03568162 - 1		ISB830_300mg_Q4W	IGA	A	s	16	78	8.034
69	NCT03568162 - 1		ISB830_75mg_Q4W	IGA	A	s	16	77	5.005
69	NCT03568162 - 1		Placebo	IGA	A	s	16	80	4
70	NCT03568162 - 2		ISB830_600mg_q2w	IGA	A	s	16	75	9
70	NCT03568162 - 2		Placebo	IGA	A	s	16	74	3.996
69	NCT03568162 - 1		ISB830_300mg_Q2W	EASI50	A	s	16	76	37.012
69	NCT03568162 - 1		ISB830_300mg_Q4W	EASI50	A	s	16	78	26.988
69	NCT03568162 - 1		ISB830_75mg_Q4W	EASI50	A	s	16	77	21.021
69	NCT03568162 - 1		Placebo	EASI50	A	s	16	80	22
70	NCT03568162 - 2		ISB830_600mg_q2w	EASI50	A	s	16	75	33
70	NCT03568162 - 2		Placebo	EASI50	A	s	16	74	25.012
69	NCT03568162 - 1		ISB830_300mg_Q2W	DLQI	A	s	16	51									-7.3		7.58
69	NCT03568162 - 1		ISB830_300mg_Q4W	DLQI	A	s	16	44									-6.7		6.16
69	NCT03568162 - 1		ISB830_75mg_Q4W	DLQI	A	s	16	39									-4.1		6.13
69	NCT03568162 - 1		Placebo	DLQI	A	s	16	42									-4.7		7
70	NCT03568162 - 2		ISB830_600mg_q2w	DLQI	A	s	16	52									-6.6		6.19
70	NCT03568162 - 2		Placebo	DLQI	A	s	16	51									-5.5		5.1
69	NCT03568162 - 1		ISB830_300mg_Q2W	POEM	A	s	16	51									-7.1		6.44
69	NCT03568162 - 1		ISB830_300mg_Q4W	POEM	A	s	16	44									-4.8		8.79
69	NCT03568162 - 1		ISB830_75mg_Q4W	POEM	A	s	16	39									-3.8		6.51
69	NCT03568162 - 1		Placebo	POEM	A	s	16	42									-5		6.94
70	NCT03568162 - 2		ISB830_600mg_q2w	POEM	A	s	16	52									-7		7.37
70	NCT03568162 - 2		Placebo	POEM	A	s	16	51									-5.5		7.33
71	Guttman 2023 NCT03703102 Rocatinlimab		Rocatinlimab_150mg_Q4W	EASI	A	s	16	52									-22.5		14.7
71	Guttman 2023 NCT03703102 Rocatinlimab		Rocatinlimab_600mg_Q4W	EASI	A	s	16	52									-20.7		14.3
71	Guttman 2023 NCT03703102 Rocatinlimab		Rocatinlimab_300mg_Q2W	EASI	A	s	16	52									-23.3		9
71	Guttman 2023 NCT03703102 Rocatinlimab		Rocatinlimab_600mg_Q2W	EASI	A	s	16	54									-19.9		11.8
71	Guttman 2023 NCT03703102 Rocatinlimab		Placebo	EASI	A	s	16	57									-9.8		13
71	Guttman 2023 NCT03703102 Rocatinlimab		Rocatinlimab_150mg_Q4W	EASI50	A	s	16	52	30
71	Guttman 2023 NCT03703102 Rocatinlimab		Rocatinlimab_600mg_Q4W	EASI50	A	s	16	52	31
71	Guttman 2023 NCT03703102 Rocatinlimab		Rocatinlimab_300mg_Q2W	EASI50	A	s	16	52	36
71	Guttman 2023 NCT03703102 Rocatinlimab		Rocatinlimab_600mg_Q2W	EASI50	A	s	16	54	35
71	Guttman 2023 NCT03703102 Rocatinlimab		Placebo	EASI50	A	s	16	57	17
71	Guttman 2023 NCT03703102 Rocatinlimab		Rocatinlimab_150mg_Q4W	EASI75	A	s	16	52	23
71	Guttman 2023 NCT03703102 Rocatinlimab		Rocatinlimab_600mg_Q4W	EASI75	A	s	16	52	21
71	Guttman 2023 NCT03703102 Rocatinlimab		Rocatinlimab_300mg_Q2W	EASI75	A	s	16	52	28
71	Guttman 2023 NCT03703102 Rocatinlimab		Rocatinlimab_600mg_Q2W	EASI75	A	s	16	54	21
71	Guttman 2023 NCT03703102 Rocatinlimab		Placebo	EASI75	A	s	16	57	6
71	Guttman 2023 NCT03703102 Rocatinlimab		Rocatinlimab_150mg_Q4W	EASI90	A	s	16	52	10
71	Guttman 2023 NCT03703102 Rocatinlimab		Rocatinlimab_600mg_Q4W	EASI90	A	s	16	52	6
71	Guttman 2023 NCT03703102 Rocatinlimab		Rocatinlimab_300mg_Q2W	EASI90	A	s	16	52	19
71	Guttman 2023 NCT03703102 Rocatinlimab		Rocatinlimab_600mg_Q2W	EASI90	A	s	16	54	10
71	Guttman 2023 NCT03703102 Rocatinlimab		Placebo	EASI90	A	s	16	57	2
71	Guttman 2023 NCT03703102 Rocatinlimab		Rocatinlimab_150mg_Q4W	IGA	A	s	16	52	10
71	Guttman 2023 NCT03703102 Rocatinlimab		Rocatinlimab_600mg_Q4W	IGA	A	s	16	52	8
71	Guttman 2023 NCT03703102 Rocatinlimab		Rocatinlimab_300mg_Q2W	IGA	A	s	16	52	16
71	Guttman 2023 NCT03703102 Rocatinlimab		Rocatinlimab_600mg_Q2W	IGA	A	s	16	54	10
71	Guttman 2023 NCT03703102 Rocatinlimab		Placebo	IGA	A	s	16	57	1
71	Guttman 2023 NCT03703102 Rocatinlimab		Rocatinlimab_150mg_Q4W	PPNRS	A	s	16	52									-2.04			-2.9	-1.18	0.95
71	Guttman 2023 NCT03703102 Rocatinlimab		Rocatinlimab_600mg_Q4W	PPNRS	A	s	16	52									-3.02			-3.9	-2.15	0.95
71	Guttman 2023 NCT03703102 Rocatinlimab		Rocatinlimab_300mg_Q2W	PPNRS	A	s	16	52									-3.6			-4.44	-2.75	0.95
71	Guttman 2023 NCT03703102 Rocatinlimab		Rocatinlimab_600mg_Q2W	PPNRS	A	s	16	54									-2.81			-3.64	-1.97	0.95
71	Guttman 2023 NCT03703102 Rocatinlimab		Placebo	PPNRS	A	s	16	57									-1.31			-2.12	-0.49	0.95
71	Guttman 2023 NCT03703102 Rocatinlimab		Rocatinlimab_150mg_Q4W	DLQI	A	s	16	52									-2.59			-4.73	-0.44	0.95
71	Guttman 2023 NCT03703102 Rocatinlimab		Rocatinlimab_600mg_Q4W	DLQI	A	s	16	52									-4.66			-6.89	-2.43	0.95
71	Guttman 2023 NCT03703102 Rocatinlimab		Rocatinlimab_300mg_Q2W	DLQI	A	s	16	52									-6.28			-8.38	-4.18	0.95
71	Guttman 2023 NCT03703102 Rocatinlimab		Rocatinlimab_600mg_Q2W	DLQI	A	s	16	54									-4.93			-7.01	-2.84	0.95
71	Guttman 2023 NCT03703102 Rocatinlimab		Placebo	DLQI	A	s	16	57									0.19			-1.88	2.27	0.95
72	Merola USA 2023 (DUPISTAD; NCT04033367)		Dupilumab_600mg_300mg_q2w	SAE	A	s	12	127	2.032
72	Merola USA 2023 (DUPISTAD; NCT04033367)		Placebo	SAE	A	s	12	61	0.976
73	Paller USA 2022 (LIBERTY AD PRE-SCHOOL; NCT03346434)		Dupilumab_200_OR_300mg_q4w	IGA	C	s	16	83	22.991
73	Paller USA 2022 (LIBERTY AD PRE-SCHOOL; NCT03346434)		Placebo	IGA	C	s	16	79	3.081
73	Paller USA 2022 (LIBERTY AD PRE-SCHOOL; NCT03346434)		Dupilumab_200_OR_300mg_q4w	EASI75	C	s	16	83	43.99
73	Paller USA 2022 (LIBERTY AD PRE-SCHOOL; NCT03346434)		Placebo	EASI75	C	s	16	79	8.453
73	Paller USA 2022 (LIBERTY AD PRE-SCHOOL; NCT03346434)		Dupilumab_200_OR_300mg_q4w	SAE	C	s	16	83	0
73	Paller USA 2022 (LIBERTY AD PRE-SCHOOL; NCT03346434)		Placebo	SAE	C	s	16	79	4.029
73	Paller USA 2022 (LIBERTY AD PRE-SCHOOL; NCT03346434)		Dupilumab_200_OR_300mg_q4w	WD	C	s	16	83	0.996
73	Paller USA 2022 (LIBERTY AD PRE-SCHOOL; NCT03346434)		Placebo	WD	C	s	16	79	1.027
74	Danto 2023 (PF-06817024; NCT02743871)		PF06817024_600mg_300mg_q4w	SAE	A	s	16	20	3
74	Danto 2023 (PF-06817024; NCT02743871)		Placebo	SAE	A	s	16	8	1
74	Danto 2023 (PF-06817024; NCT02743871)		PF06817024_600mg_300mg_q4w	WD	A	s	16	20	0
74	Danto 2023 (PF-06817024; NCT02743871)		Placebo	WD	A	s	16	8	0
52	Bieber Germany 2022 (NCT03428100) (BREEZE-AD4)		Placebo	EASI	A	s	16	93		30.9		11.6																							-42.69	4.135
52	Bieber Germany 2022 (NCT03428100) (BREEZE-AD4)		Baricitinib_1mg_OD	EASI	A	s	16	93		34.3		13.5																							-60.34	4.018
52	Bieber Germany 2022 (NCT03428100) (BREEZE-AD4)		Baricitinib_2mg_OD	EASI	A	s	16	185		30.6		12.4																							-56.05	2.755
52	Bieber Germany 2022 (NCT03428100) (BREEZE-AD4)		Baricitinib_4mg_OD	EASI	A	s	16	92		32.7		13.7																							-63.31	3.922
52	Bieber Germany 2022 (NCT03428100) (BREEZE-AD4)		Placebo	PPNRS	A	s	16	93									-1.42	0.274
52	Bieber Germany 2022 (NCT03428100) (BREEZE-AD4)		Baricitinib_1mg_OD	PPNRS	A	s	16	93									-2.34	0.264
52	Bieber Germany 2022 (NCT03428100) (BREEZE-AD4)		Baricitinib_2mg_OD	PPNRS	A	s	16	185									-2.27	0.184
52	Bieber Germany 2022 (NCT03428100) (BREEZE-AD4)		Baricitinib_4mg_OD	PPNRS	A	s	16	92									-2.84	0.261
52	Bieber Germany 2022 (NCT03428100) (BREEZE-AD4)		Placebo	EASI75	A	l	52	93	25
52	Bieber Germany 2022 (NCT03428100) (BREEZE-AD4)		Baricitinib_1mg_OD	EASI75	A	l	52	93	31
52	Bieber Germany 2022 (NCT03428100) (BREEZE-AD4)		Baricitinib_2mg_OD	EASI75	A	l	52	185	56
52	Bieber Germany 2022 (NCT03428100) (BREEZE-AD4)		Baricitinib_4mg_OD	EASI75	A	l	52	92	34
52	Bieber Germany 2022 (NCT03428100) (BREEZE-AD4)		Placebo	EASI	A	l	52	93		30.9		11.6																							-42.58	4.14
52	Bieber Germany 2022 (NCT03428100) (BREEZE-AD4)		Baricitinib_1mg_OD	EASI	A	l	52	93		34.3		13.5																							-57.82	4.168
52	Bieber Germany 2022 (NCT03428100) (BREEZE-AD4)		Baricitinib_2mg_OD	EASI	A	l	52	185		30.6		12.4																							-56.36	3.078
52	Bieber Germany 2022 (NCT03428100) (BREEZE-AD4)		Baricitinib_4mg_OD	EASI	A	l	52	92		32.7		13.7																							-58.35	4.146
52	Bieber Germany 2022 (NCT03428100) (BREEZE-AD4)		Placebo	IGA	A	l	52	93	15
52	Bieber Germany 2022 (NCT03428100) (BREEZE-AD4)		Baricitinib_1mg_OD	IGA	A	l	52	93	19
52	Bieber Germany 2022 (NCT03428100) (BREEZE-AD4)		Baricitinib_2mg_OD	IGA	A	l	52	185	33
52	Bieber Germany 2022 (NCT03428100) (BREEZE-AD4)		Baricitinib_4mg_OD	IGA	A	l	52	92	21
52	Bieber Germany 2022 (NCT03428100) (BREEZE-AD4)		Placebo	PPNRS	A	l	52	93									-1.55	0.267
52	Bieber Germany 2022 (NCT03428100) (BREEZE-AD4)		Baricitinib_1mg_OD	PPNRS	A	l	52	93									-2.43	0.268
52	Bieber Germany 2022 (NCT03428100) (BREEZE-AD4)		Baricitinib_2mg_OD	PPNRS	A	l	52	185									-2.16	0.199
52	Bieber Germany 2022 (NCT03428100) (BREEZE-AD4)		Baricitinib_4mg_OD	PPNRS	A	l	52	92									-2.78	0.269
52	Bieber Germany 2022 (NCT03428100) (BREEZE-AD4)		Placebo	POEM	A	l	52	93									-4.4	0.837
52	Bieber Germany 2022 (NCT03428100) (BREEZE-AD4)		Baricitinib_1mg_OD	POEM	A	l	52	93									-5.94	0.831
52	Bieber Germany 2022 (NCT03428100) (BREEZE-AD4)		Baricitinib_2mg_OD	POEM	A	l	52	185									-6.11	0.621
52	Bieber Germany 2022 (NCT03428100) (BREEZE-AD4)		Baricitinib_4mg_OD	POEM	A	l	52	92									-7.11	0.834
52	Bieber Germany 2022 (NCT03428100) (BREEZE-AD4)		Placebo	DLQI	A	l	52	93									-4.76	0.716
52	Bieber Germany 2022 (NCT03428100) (BREEZE-AD4)		Baricitinib_1mg_OD	DLQI	A	l	52	93									-6.41	0.711
52	Bieber Germany 2022 (NCT03428100) (BREEZE-AD4)		Baricitinib_2mg_OD	DLQI	A	l	52	185									-6.79	0.532
52	Bieber Germany 2022 (NCT03428100) (BREEZE-AD4)		Baricitinib_4mg_OD	DLQI	A	l	52	92									-7.02	0.714
59	Reich Germany 2021 (AD Up)		Upadacitinib_30mg_OD	EASI75	A	l	52	297	204.93
59	Reich Germany 2021 (AD Up)		Upadacitinib_15mg_OD	EASI75	A	l	52	300	152.4
59	Reich Germany 2021 (AD Up)		Upadacitinib_30mg_OD	IGA	A	l	52	297	134.244
59	Reich Germany 2021 (AD Up)		Upadacitinib_15mg_OD	IGA	A	l	52	300	100.5
59	Reich Germany 2021 (AD Up)		Upadacitinib_30mg_OD	EASI90	A	l	52	297	164.538
59	Reich Germany 2021 (AD Up)		Upadacitinib_15mg_OD	EASI90	A	l	52	300	113.1
59	Reich Germany 2021 (AD Up)		Upadacitinib_30mg_OD	EASI	A	l	52	234		29.7		11.8																							-77.4			-80.8	-74	0.95
59	Reich Germany 2021 (AD Up)		Upadacitinib_15mg_OD	EASI	A	l	52	209		29.2		11.8																							-67.7			-71	-64.3	0.95
59	Reich Germany 2021 (AD Up)		Upadacitinib_30mg_OD	PPNRS	A	l	52	227		7.1		1.8																							-54.5			-61.1	-48
59	Reich Germany 2021 (AD Up)		Upadacitinib_15mg_OD	PPNRS	A	l	52	208		7.4		1.6																							-39			-45.6	-32.5
1	Beck USA 2014		Dupilumab_300mg_q1w	EASI50	A	s	12	55	47
1	Beck USA 2014		Placebo	EASI50	A	s	12	54	19
1	Beck USA 2014		Dupilumab_300mg_q1w	EASI75	A	s	12	55	34
1	Beck USA 2014		Placebo	EASI75	A	s	12	54	8
1	Beck USA 2014		Dupilumab_300mg_q1w	IGA	A	s	12	55	22
1	Beck USA 2014		Placebo	IGA	A	s	12	54	4
4	Blauvelt USA 2017		Dupilumab_600mg_300mg_q2w	EASI50	A	l	52	89	70
4	Blauvelt USA 2017		Dupilumab_600mg_300mg_q1w	EASI50	A	l	52	270	189
4	Blauvelt USA 2017		Placebo	EASI50	A	l	52	264	79
4	Blauvelt USA 2017		Dupilumab_600mg_300mg_q2w	EASI50	A	s	16	106	85
4	Blauvelt USA 2017		Dupilumab_600mg_300mg_q1w	EASI50	A	s	16	319	249
4	Blauvelt USA 2017		Placebo	EASI50	A	s	16	315	118
4	Blauvelt USA 2017		Dupilumab_600mg_300mg_q2w	EASI75	A	l	52	89	58
4	Blauvelt USA 2017		Dupilumab_600mg_300mg_q1w	EASI75	A	l	52	270	173
4	Blauvelt USA 2017		Placebo	EASI75	A	l	52	264	57
4	Blauvelt USA 2017		Dupilumab_600mg_300mg_q2w	EASI75	A	s	16	106	73
4	Blauvelt USA 2017		Dupilumab_600mg_300mg_q1w	EASI75	A	s	16	319	204
4	Blauvelt USA 2017		Placebo	EASI75	A	s	16	315	73
4	Blauvelt USA 2017		Dupilumab_600mg_300mg_q2w	EASI90	A	l	52	89	45
4	Blauvelt USA 2017		Dupilumab_600mg_300mg_q1w	EASI90	A	l	52	270	137
4	Blauvelt USA 2017		Placebo	EASI90	A	l	52	264	41
4	Blauvelt USA 2017		Dupilumab_600mg_300mg_q2w	EASI90	A	s	16	106	42
4	Blauvelt USA 2017		Dupilumab_600mg_300mg_q1w	EASI90	A	s	16	319	138
4	Blauvelt USA 2017		Placebo	EASI90	A	s	16	315	35
4	Blauvelt USA 2017		Dupilumab_600mg_300mg_q2w	IGA	A	l	52	89	32
4	Blauvelt USA 2017		Dupilumab_600mg_300mg_q1w	IGA	A	l	52	270	108
4	Blauvelt USA 2017		Placebo	IGA	A	l	52	264	33
4	Blauvelt USA 2017		Dupilumab_600mg_300mg_q2w	IGA	A	s	16	106	41
4	Blauvelt USA 2017		Dupilumab_600mg_300mg_q1w	IGA	A	s	16	319	125
4	Blauvelt USA 2017		Placebo	IGA	A	s	16	315	39
5	Blauvelt USA 2018		Dupilumab_600mg_300mg_q1w	EASI50	A	s	16	97	70
5	Blauvelt USA 2018		Placebo	EASI50	A	s	16	97	31
5	Blauvelt USA 2018		Dupilumab_600mg_300mg_q1w	EASI75	A	s	16	97	52
5	Blauvelt USA 2018		Placebo	EASI75	A	s	16	97	19
5	Blauvelt USA 2018		Dupilumab_600mg_300mg_q1w	IGA	A	s	16	97	43
5	Blauvelt USA 2018		Placebo	IGA	A	s	16	97	10
8	de Bruin-Weller Netherlands 2018		Dupilumab_600mg_300mg_q2w	EASI50	A	s	16	107	91
8	de Bruin-Weller Netherlands 2018		Dupilumab_600mg_300mg_q1w	EASI50	A	s	16	110	94
8	de Bruin-Weller Netherlands 2018		Placebo	EASI50	A	s	16	108	47
8	de Bruin-Weller Netherlands 2018		Dupilumab_600mg_300mg_q2w	EASI75	A	s	16	107	67
8	de Bruin-Weller Netherlands 2018		Dupilumab_600mg_300mg_q1w	EASI75	A	s	16	110	65
8	de Bruin-Weller Netherlands 2018		Placebo	EASI75	A	s	16	108	32
8	de Bruin-Weller Netherlands 2018		Dupilumab_600mg_300mg_q2w	EASI90	A	s	16	107	49
8	de Bruin-Weller Netherlands 2018		Dupilumab_600mg_300mg_q1w	EASI90	A	s	16	110	41
8	de Bruin-Weller Netherlands 2018		Placebo	EASI90	A	s	16	108	13
8	de Bruin-Weller Netherlands 2018		Dupilumab_600mg_300mg_q2w	IGA	A	s	16	107	43
8	de Bruin-Weller Netherlands 2018		Dupilumab_600mg_300mg_q1w	IGA	A	s	16	110	43
8	de Bruin-Weller Netherlands 2018		Placebo	IGA	A	s	16	108	15
10	Gooderham Canada 2019; NCT02780167; Abrocitinib (PF-04965842)		Abrocitinib_10mg_OD	EASI50	A	s	16	46	12
10	Gooderham Canada 2019; NCT02780167; Abrocitinib (PF-04965842)		Abrocitinib_100mg_OD	EASI50	A	s	16	54	30
10	Gooderham Canada 2019; NCT02780167; Abrocitinib (PF-04965842)		Abrocitinib_200mg_OD	EASI50	A	s	16	48	38
10	Gooderham Canada 2019; NCT02780167; Abrocitinib (PF-04965842)		Abrocitinib_30mg_OD	EASI50	A	s	16	45	15
10	Gooderham Canada 2019; NCT02780167; Abrocitinib (PF-04965842)		Placebo	EASI50	A	s	16	52	14
10	Gooderham Canada 2019; NCT02780167; Abrocitinib (PF-04965842)		Abrocitinib_10mg_OD	EASI75	A	s	16	46	8
10	Gooderham Canada 2019; NCT02780167; Abrocitinib (PF-04965842)		Abrocitinib_100mg_OD	EASI75	A	s	16	54	22
10	Gooderham Canada 2019; NCT02780167; Abrocitinib (PF-04965842)		Abrocitinib_200mg_OD	EASI75	A	s	16	48	31
10	Gooderham Canada 2019; NCT02780167; Abrocitinib (PF-04965842)		Abrocitinib_30mg_OD	EASI75	A	s	16	45	6
10	Gooderham Canada 2019; NCT02780167; Abrocitinib (PF-04965842)		Placebo	EASI75	A	s	16	52	8
10	Gooderham Canada 2019; NCT02780167; Abrocitinib (PF-04965842)		Abrocitinib_10mg_OD	EASI90	A	s	16	46	5
10	Gooderham Canada 2019; NCT02780167; Abrocitinib (PF-04965842)		Abrocitinib_100mg_OD	EASI90	A	s	16	54	14
10	Gooderham Canada 2019; NCT02780167; Abrocitinib (PF-04965842)		Abrocitinib_200mg_OD	EASI90	A	s	16	48	21
10	Gooderham Canada 2019; NCT02780167; Abrocitinib (PF-04965842)		Abrocitinib_30mg_OD	EASI90	A	s	16	45	0
10	Gooderham Canada 2019; NCT02780167; Abrocitinib (PF-04965842)		Placebo	EASI90	A	s	16	52	5
10	Gooderham Canada 2019; NCT02780167; Abrocitinib (PF-04965842)		Abrocitinib_10mg_OD	IGA	A	s	16	46	5
10	Gooderham Canada 2019; NCT02780167; Abrocitinib (PF-04965842)		Abrocitinib_100mg_OD	IGA	A	s	16	54	16
10	Gooderham Canada 2019; NCT02780167; Abrocitinib (PF-04965842)		Abrocitinib_200mg_OD	IGA	A	s	16	48	21
10	Gooderham Canada 2019; NCT02780167; Abrocitinib (PF-04965842)		Abrocitinib_30mg_OD	IGA	A	s	16	45	4
10	Gooderham Canada 2019; NCT02780167; Abrocitinib (PF-04965842)		Placebo	IGA	A	s	16	52	3
11	Goujon France 2017		Cyclosporine_25mg_OD	EASI50	A	l	24	31	25
11	Goujon France 2017		Methotrexate_15mg_q1w	EASI50	A	l	24	23	20
11	Goujon France 2017		Cyclosporine_25mg_OD	EASI50	A	s	16	34	27
11	Goujon France 2017		Methotrexate_15mg_q1w	EASI50	A	s	16	27	18
13	Guttman-Yassky USA 2018 Baricitinib		Baricitinib_2mg_OD	EASI50	A	s	16	37	21
13	Guttman-Yassky USA 2018 Baricitinib		Baricitinib_4mg_OD	EASI50	A	s	16	38	23
13	Guttman-Yassky USA 2018 Baricitinib		Placebo	EASI50	A	s	16	49	18
13	Guttman-Yassky USA 2018 Baricitinib		Baricitinib_2mg_OD	EASI75	A	s	16	37	11
13	Guttman-Yassky USA 2018 Baricitinib		Baricitinib_4mg_OD	EASI75	A	s	16	38	13
13	Guttman-Yassky USA 2018 Baricitinib		Placebo	EASI75	A	s	16	49	10
13	Guttman-Yassky USA 2018 Baricitinib		Baricitinib_2mg_OD	EASI90	A	s	16	37	7
13	Guttman-Yassky USA 2018 Baricitinib		Baricitinib_4mg_OD	EASI90	A	s	16	38	8
13	Guttman-Yassky USA 2018 Baricitinib		Placebo	EASI90	A	s	16	49	3
13	Guttman-Yassky USA 2018 Baricitinib		Baricitinib_2mg_OD	IGA	A	s	16	37	8
13	Guttman-Yassky USA 2018 Baricitinib		Baricitinib_4mg_OD	IGA	A	s	16	38	8
13	Guttman-Yassky USA 2018 Baricitinib		Placebo	IGA	A	s	16	49	4
14	Guttman-Yassky USA 2018 Fezakinumab		Fezakinumab_600mg_300mg_q2w	IGA	A	s	12	40	6
14	Guttman-Yassky USA 2018 Fezakinumab		Placebo	IGA	A	s	12	20	1
15	Guttman-Yassky USA 2019 Dupilumab		Dupilumab_400mg_200mg_q1w	EASI50	A	s	16	27	21
15	Guttman-Yassky USA 2019 Dupilumab		Placebo	EASI50	A	s	16	27	6
15	Guttman-Yassky USA 2019 Dupilumab		Dupilumab_400mg_200mg_q1w	EASI75	A	s	16	27	18
15	Guttman-Yassky USA 2019 Dupilumab		Placebo	EASI75	A	s	16	27	4
15	Guttman-Yassky USA 2019 Dupilumab		Dupilumab_400mg_200mg_q1w	EASI90	A	s	16	27	9
15	Guttman-Yassky USA 2019 Dupilumab		Placebo	EASI90	A	s	16	27	0
15	Guttman-Yassky USA 2019 Dupilumab		Dupilumab_400mg_200mg_q1w	IGA	A	s	16	27	10
15	Guttman-Yassky USA 2019 Dupilumab		Placebo	IGA	A	s	16	27	0
16	Guttman-Yassky USA 2019 GBR 830		GBR_830	EASI50	A	s	10	26	20
16	Guttman-Yassky USA 2019 GBR 830		Placebo	EASI50	A	s	10	8	3
16	Guttman-Yassky USA 2019 GBR 830		GBR_830	EASI75	A	s	10	26	11
16	Guttman-Yassky USA 2019 GBR 830		Placebo	EASI75	A	s	10	8	2
16	Guttman-Yassky USA 2019 GBR 830		GBR_830	IGA	A	s	10	26	6
16	Guttman-Yassky USA 2019 GBR 830		Placebo	IGA	A	s	10	8	1
17	Guttman-Yassky USA 2019 Upadacitinib		Placebo	EASI50	A	s	16	41	9
17	Guttman-Yassky USA 2019 Upadacitinib		Upadacitinib_15mg_OD	EASI50	A	s	16	42	30
17	Guttman-Yassky USA 2019 Upadacitinib		Upadacitinib_30mg_OD	EASI50	A	s	16	42	35
17	Guttman-Yassky USA 2019 Upadacitinib		Upadacitinib_75mg_OD	EASI50	A	s	16	42	21
17	Guttman-Yassky USA 2019 Upadacitinib		Placebo	EASI75	A	s	16	41	4
17	Guttman-Yassky USA 2019 Upadacitinib		Upadacitinib_15mg_OD	EASI75	A	s	16	42	22
17	Guttman-Yassky USA 2019 Upadacitinib		Upadacitinib_30mg_OD	EASI75	A	s	16	42	29
17	Guttman-Yassky USA 2019 Upadacitinib		Upadacitinib_75mg_OD	EASI75	A	s	16	42	12
17	Guttman-Yassky USA 2019 Upadacitinib		Placebo	EASI90	A	s	16	41	1
17	Guttman-Yassky USA 2019 Upadacitinib		Upadacitinib_15mg_OD	EASI90	A	s	16	42	11
17	Guttman-Yassky USA 2019 Upadacitinib		Upadacitinib_30mg_OD	EASI90	A	s	16	42	21
17	Guttman-Yassky USA 2019 Upadacitinib		Upadacitinib_75mg_OD	EASI90	A	s	16	42	6
17	Guttman-Yassky USA 2019 Upadacitinib		Placebo	IGA	A	s	16	41	1
17	Guttman-Yassky USA 2019 Upadacitinib		Upadacitinib_15mg_OD	IGA	A	s	16	42	13
17	Guttman-Yassky USA 2019 Upadacitinib		Upadacitinib_30mg_OD	IGA	A	s	16	42	21
17	Guttman-Yassky USA 2019 Upadacitinib		Upadacitinib_75mg_OD	IGA	A	s	16	42	6
18	Guttman-Yassky USA 2020 Lebrikizumab		Lebrikizumab_250mg_125mg_q4w	EASI50	A	s	16	73	48
18	Guttman-Yassky USA 2020 Lebrikizumab		Lebrikizumab_500mg_250mg_q4w	EASI50	A	s	16	80	62
18	Guttman-Yassky USA 2020 Lebrikizumab		Lebrikizumab_500mg_250mg_q2w	EASI50	A	s	16	75	61
18	Guttman-Yassky USA 2020 Lebrikizumab		Placebo	EASI50	A	s	16	52	24
18	Guttman-Yassky USA 2020 Lebrikizumab		Lebrikizumab_250mg_125mg_q4w	EASI75	A	s	16	73	32
18	Guttman-Yassky USA 2020 Lebrikizumab		Lebrikizumab_500mg_250mg_q4w	EASI75	A	s	16	80	45
18	Guttman-Yassky USA 2020 Lebrikizumab		Lebrikizumab_500mg_250mg_q2w	EASI75	A	s	16	75	45
18	Guttman-Yassky USA 2020 Lebrikizumab		Placebo	EASI75	A	s	16	52	13
18	Guttman-Yassky USA 2020 Lebrikizumab		Lebrikizumab_250mg_125mg_q4w	EASI90	A	s	16	73	19
18	Guttman-Yassky USA 2020 Lebrikizumab		Lebrikizumab_500mg_250mg_q4w	EASI90	A	s	16	80	29
18	Guttman-Yassky USA 2020 Lebrikizumab		Lebrikizumab_500mg_250mg_q2w	EASI90	A	s	16	75	33
18	Guttman-Yassky USA 2020 Lebrikizumab		Placebo	EASI90	A	s	16	52	6
18	Guttman-Yassky USA 2020 Lebrikizumab		Lebrikizumab_250mg_125mg_q4w	IGA	A	s	16	73	19
18	Guttman-Yassky USA 2020 Lebrikizumab		Lebrikizumab_500mg_250mg_q4w	IGA	A	s	16	80	27
18	Guttman-Yassky USA 2020 Lebrikizumab		Lebrikizumab_500mg_250mg_q2w	IGA	A	s	16	75	33
18	Guttman-Yassky USA 2020 Lebrikizumab		Placebo	IGA	A	s	16	52	8
23	Kabashima Japan 2020		Nemolizumab_60mg_q4w	EASI50	A	s	16	143	74
23	Kabashima Japan 2020		Placebo	EASI50	A	s	16	72	29
23	Kabashima Japan 2020		Nemolizumab_60mg_q4w	EASI75	A	s	16	143	37
23	Kabashima Japan 2020		Placebo	EASI75	A	s	16	72	13
23	Kabashima Japan 2020		Nemolizumab_60mg_q4w	EASI90	A	s	16	143	10
23	Kabashima Japan 2020		Placebo	EASI90	A	s	16	72	3
23	Kabashima Japan 2020		Nemolizumab_60mg_q4w	IGA	A	s	16	143	8
23	Kabashima Japan 2020		Placebo	IGA	A	s	16	72	4
29	Paller USA 2020 Dupilumab		Dupilumab_600mg_300mg_q4w	EASI50	C	s	16	122	111
29	Paller USA 2020 Dupilumab		Dupilumab_200mg_100mg_q2w_400mg_200mg_q2w	EASI50	C	s	16	122	101
29	Paller USA 2020 Dupilumab		Placebo	EASI50	C	s	16	123	53
29	Paller USA 2020 Dupilumab		Dupilumab_600mg_300mg_q4w	EASI75	C	s	16	122	85
29	Paller USA 2020 Dupilumab		Dupilumab_200mg_100mg_q2w_400mg_200mg_q2w	EASI75	C	s	16	122	82
29	Paller USA 2020 Dupilumab		Placebo	EASI75	C	s	16	123	33
29	Paller USA 2020 Dupilumab		Dupilumab_600mg_300mg_q4w	EASI90	C	s	16	122	51
29	Paller USA 2020 Dupilumab		Dupilumab_200mg_100mg_q2w_400mg_200mg_q2w	EASI90	C	s	16	122	37
29	Paller USA 2020 Dupilumab		Placebo	EASI90	C	s	16	123	9
29	Paller USA 2020 Dupilumab		Dupilumab_600mg_300mg_q4w	IGA	C	s	16	122	40
29	Paller USA 2020 Dupilumab		Dupilumab_200mg_100mg_q2w_400mg_200mg_q2w	IGA	C	s	16	122	36
29	Paller USA 2020 Dupilumab		Placebo	IGA	C	s	16	123	14
30	Reich Germany 2020 (BREEZE-AD7)		Baricitinib_2mg_OD	EASI50	A	s	16	109	70
30	Reich Germany 2020 (BREEZE-AD7)		Baricitinib_4mg_OD	EASI50	A	s	16	111	78
30	Reich Germany 2020 (BREEZE-AD7)		Placebo	EASI50	A	s	16	109	45
30	Reich Germany 2020 (BREEZE-AD7)		Baricitinib_2mg_OD	EASI75	A	s	16	109	47
30	Reich Germany 2020 (BREEZE-AD7)		Baricitinib_4mg_OD	EASI75	A	s	16	111	53
30	Reich Germany 2020 (BREEZE-AD7)		Placebo	EASI75	A	s	16	109	25
30	Reich Germany 2020 (BREEZE-AD7)		Baricitinib_2mg_OD	EASI90	A	s	16	109	18
30	Reich Germany 2020 (BREEZE-AD7)		Baricitinib_4mg_OD	EASI90	A	s	16	111	27
30	Reich Germany 2020 (BREEZE-AD7)		Placebo	EASI90	A	s	16	109	15
30	Reich Germany 2020 (BREEZE-AD7)		Baricitinib_2mg_OD	IGA	A	s	16	109	26
30	Reich Germany 2020 (BREEZE-AD7)		Baricitinib_4mg_OD	IGA	A	s	16	111	34
30	Reich Germany 2020 (BREEZE-AD7)		Placebo	IGA	A	s	16	109	16
31	Ruzicka Germany 2017		Nemolizumab_01mg_q4w	EASI50	A	s	12	45	20
31	Ruzicka Germany 2017		Nemolizumab_05mg_q4w	EASI50	A	s	12	46	24
31	Ruzicka Germany 2017		Nemolizumab_2mg_q4w	EASI50	A	s	12	46	21
31	Ruzicka Germany 2017		Placebo	EASI50	A	s	12	43	16
31	Ruzicka Germany 2017		Nemolizumab_01mg_q4w	EASI75	A	s	12	45	15
31	Ruzicka Germany 2017		Nemolizumab_05mg_q4w	EASI75	A	s	12	46	17
31	Ruzicka Germany 2017		Nemolizumab_2mg_q4w	EASI75	A	s	12	46	10
31	Ruzicka Germany 2017		Placebo	EASI75	A	s	12	43	8
31	Ruzicka Germany 2017		Nemolizumab_01mg_q4w	IGA	A	s	12	33	5
31	Ruzicka Germany 2017		Nemolizumab_05mg_q4w	IGA	A	s	12	35	13
31	Ruzicka Germany 2017		Nemolizumab_2mg_q4w	IGA	A	s	12	32	8
31	Ruzicka Germany 2017		Placebo	IGA	A	s	12	26	3
32	Saeki Japan 2017		Placebo	EASI50	A	s	12	27	11
32	Saeki Japan 2017		Ustekinumab_45mg_2x	EASI50	A	s	12	24	9
32	Saeki Japan 2017		Ustekinumab_90mg_2x	EASI50	A	s	12	28	10
32	Saeki Japan 2017		Placebo	EASI75	A	s	12	27	4
32	Saeki Japan 2017		Ustekinumab_45mg_2x	EASI75	A	s	12	24	2
32	Saeki Japan 2017		Ustekinumab_90mg_2x	EASI75	A	s	12	28	5
32	Saeki Japan 2017		Placebo	IGA	A	s	12	27	7
32	Saeki Japan 2017		Ustekinumab_45mg_2x	IGA	A	s	12	24	7
32	Saeki Japan 2017		Ustekinumab_90mg_2x	IGA	A	s	12	28	7
33	Schram Holland 2011		Azathioprine_15_25_OD	IGA	A	s	12	22	15
33	Schram Holland 2011		Methotrexate_10_225mg_q1w	IGA	A	s	12	20	15
34	Silverberg USA 2019 Nemolizumab		Nemolizumab_20mg_10mg_q4w	EASI50	A	s	16	46	30
34	Silverberg USA 2019 Nemolizumab		Nemolizumab_60mg_30mg_q4w	EASI50	A	s	16	47	34
34	Silverberg USA 2019 Nemolizumab		Nemolizumab_90mg_90mg_q4w	EASI50	A	s	16	45	32
34	Silverberg USA 2019 Nemolizumab		Placebo	EASI50	A	s	16	44	21
34	Silverberg USA 2019 Nemolizumab		Nemolizumab_20mg_10mg_q4w	EASI50	A	l	24	40	33
34	Silverberg USA 2019 Nemolizumab		Nemolizumab_60mg_30mg_q4w	EASI50	A	l	24	44	38
34	Silverberg USA 2019 Nemolizumab		Nemolizumab_90mg_90mg_q4w	EASI50	A	l	24	40	31
34	Silverberg USA 2019 Nemolizumab		Placebo	EASI50	A	l	24	38	25
34	Silverberg USA 2019 Nemolizumab		Nemolizumab_20mg_10mg_q4w	EASI75	A	s	16	46	18
34	Silverberg USA 2019 Nemolizumab		Nemolizumab_60mg_30mg_q4w	EASI75	A	s	16	47	28
34	Silverberg USA 2019 Nemolizumab		Nemolizumab_90mg_90mg_q4w	EASI75	A	s	16	45	21
34	Silverberg USA 2019 Nemolizumab		Placebo	EASI75	A	s	16	44	11
34	Silverberg USA 2019 Nemolizumab		Nemolizumab_20mg_10mg_q4w	EASI75	A	l	24	40	20
34	Silverberg USA 2019 Nemolizumab		Nemolizumab_60mg_30mg_q4w	EASI75	A	l	24	44	26
34	Silverberg USA 2019 Nemolizumab		Nemolizumab_90mg_90mg_q4w	EASI75	A	l	24	40	25
34	Silverberg USA 2019 Nemolizumab		Placebo	EASI75	A	l	24	38	15
34	Silverberg USA 2019 Nemolizumab		Nemolizumab_20mg_10mg_q4w	EASI90	A	s	16	46	10
34	Silverberg USA 2019 Nemolizumab		Nemolizumab_60mg_30mg_q4w	EASI90	A	s	16	47	19
34	Silverberg USA 2019 Nemolizumab		Nemolizumab_90mg_90mg_q4w	EASI90	A	s	16	45	12
34	Silverberg USA 2019 Nemolizumab		Placebo	EASI90	A	s	16	44	5
34	Silverberg USA 2019 Nemolizumab		Nemolizumab_20mg_10mg_q4w	EASI90	A	l	24	40	13
34	Silverberg USA 2019 Nemolizumab		Nemolizumab_60mg_30mg_q4w	EASI90	A	l	24	44	17
34	Silverberg USA 2019 Nemolizumab		Nemolizumab_90mg_90mg_q4w	EASI90	A	l	24	40	13
34	Silverberg USA 2019 Nemolizumab		Placebo	EASI90	A	l	24	38	6
34	Silverberg USA 2019 Nemolizumab		Nemolizumab_20mg_10mg_q4w	IGA	A	s	16	46	9
34	Silverberg USA 2019 Nemolizumab		Nemolizumab_60mg_30mg_q4w	IGA	A	s	16	47	19
34	Silverberg USA 2019 Nemolizumab		Nemolizumab_90mg_90mg_q4w	IGA	A	s	16	45	15
34	Silverberg USA 2019 Nemolizumab		Placebo	IGA	A	s	16	44	7
34	Silverberg USA 2019 Nemolizumab		Nemolizumab_20mg_10mg_q4w	IGA	A	l	24	40	14
34	Silverberg USA 2019 Nemolizumab		Nemolizumab_60mg_30mg_q4w	IGA	A	l	24	44	21
34	Silverberg USA 2019 Nemolizumab		Nemolizumab_90mg_90mg_q4w	IGA	A	l	24	40	13
34	Silverberg USA 2019 Nemolizumab		Placebo	IGA	A	l	24	38	12
35	Silverberg USA 2020 (ECZTRA3)		Placebo	EASI50	A	s	16	126	73
35	Silverberg USA 2020 (ECZTRA3)		Tralokinumab_600mg_300mg_q2w	EASI50	A	s	16	252	200
35	Silverberg USA 2020 (ECZTRA3)		Placebo	EASI75	A	s	16	126	45
35	Silverberg USA 2020 (ECZTRA3)		Tralokinumab_600mg_300mg_q2w	EASI75	A	s	16	252	141
35	Silverberg USA 2020 (ECZTRA3)		Placebo	EASI90	A	s	16	126	27
35	Silverberg USA 2020 (ECZTRA3)		Tralokinumab_600mg_300mg_q2w	EASI90	A	s	16	252	83
35	Silverberg USA 2020 (ECZTRA3)		Placebo	IGA	A	s	16	126	33
35	Silverberg USA 2020 (ECZTRA3)		Tralokinumab_600mg_300mg_q2w	IGA	A	s	16	252	98
36	Simpson 2020 BREEZE-AD1		Baricitinib_1mg_OD	EASI50	A	s	16	127	33
36	Simpson 2020 BREEZE-AD1		Baricitinib_2mg_OD	EASI50	A	s	16	123	37
36	Simpson 2020 BREEZE-AD1		Baricitinib_4mg_OD	EASI50	A	s	16	125	52
36	Simpson 2020 BREEZE-AD1		Placebo	EASI50	A	s	16	249	38
36	Simpson 2020 BREEZE-AD1		Baricitinib_1mg_OD	EASI75	A	s	16	127	22
36	Simpson 2020 BREEZE-AD1		Baricitinib_2mg_OD	EASI75	A	s	16	123	23
36	Simpson 2020 BREEZE-AD1		Baricitinib_4mg_OD	EASI75	A	s	16	125	31
36	Simpson 2020 BREEZE-AD1		Placebo	EASI75	A	s	16	249	12
36	Simpson 2020 BREEZE-AD1		Baricitinib_1mg_OD	EASI90	A	s	16	127	11
36	Simpson 2020 BREEZE-AD1		Baricitinib_2mg_OD	EASI90	A	s	16	123	13
36	Simpson 2020 BREEZE-AD1		Baricitinib_4mg_OD	EASI90	A	s	16	125	20
36	Simpson 2020 BREEZE-AD1		Placebo	EASI90	A	s	16	249	12
36	Simpson 2020 BREEZE-AD1		Baricitinib_1mg_OD	IGA	A	s	16	127	15
36	Simpson 2020 BREEZE-AD1		Baricitinib_2mg_OD	IGA	A	s	16	123	14
36	Simpson 2020 BREEZE-AD1		Baricitinib_4mg_OD	IGA	A	s	16	125	21
36	Simpson 2020 BREEZE-AD1		Placebo	IGA	A	s	16	249	12
37	Simpson 2020 BREEZE-AD2		Baricitinib_1mg_OD	EASI50	A	s	16	125	23
37	Simpson 2020 BREEZE-AD2		Baricitinib_2mg_OD	EASI50	A	s	16	123	34
37	Simpson 2020 BREEZE-AD2		Baricitinib_4mg_OD	EASI50	A	s	16	123	36
37	Simpson 2020 BREEZE-AD2		Placebo	EASI50	A	s	16	244	30
37	Simpson 2020 BREEZE-AD2		Baricitinib_1mg_OD	EASI75	A	s	16	125	36
37	Simpson 2020 BREEZE-AD2		Baricitinib_2mg_OD	EASI75	A	s	16	123	40
37	Simpson 2020 BREEZE-AD2		Baricitinib_4mg_OD	EASI75	A	s	16	123	45
37	Simpson 2020 BREEZE-AD2		Placebo	EASI75	A	s	16	244	49
37	Simpson 2020 BREEZE-AD2		Baricitinib_1mg_OD	EASI90	A	s	16	125	15
37	Simpson 2020 BREEZE-AD2		Baricitinib_2mg_OD	EASI90	A	s	16	123	17
37	Simpson 2020 BREEZE-AD2		Baricitinib_4mg_OD	EASI90	A	s	16	123	25
37	Simpson 2020 BREEZE-AD2		Placebo	EASI90	A	s	16	244	17
37	Simpson 2020 BREEZE-AD2		Baricitinib_1mg_OD	IGA	A	s	16	125	21
37	Simpson 2020 BREEZE-AD2		Baricitinib_2mg_OD	IGA	A	s	16	123	21
37	Simpson 2020 BREEZE-AD2		Baricitinib_4mg_OD	IGA	A	s	16	123	28
37	Simpson 2020 BREEZE-AD2		Placebo	IGA	A	s	16	244	25
38	Simpson USA 2016 SOLO1		Dupilumab_600mg_300mg_q2w	EASI50	A	s	16	224	154
38	Simpson USA 2016 SOLO1		Dupilumab_600mg_300mg_q1w	EASI50	A	s	16	223	136
38	Simpson USA 2016 SOLO1		Placebo	EASI50	A	s	16	224	55
38	Simpson USA 2016 SOLO1		Dupilumab_600mg_300mg_q2w	EASI75	A	s	16	224	115
38	Simpson USA 2016 SOLO1		Dupilumab_600mg_300mg_q1w	EASI75	A	s	16	223	117
38	Simpson USA 2016 SOLO1		Placebo	EASI75	A	s	16	224	33
38	Simpson USA 2016 SOLO1		Dupilumab_600mg_300mg_q2w	EASI90	A	s	16	224	80
38	Simpson USA 2016 SOLO1		Dupilumab_600mg_300mg_q1w	EASI90	A	s	16	223	74
38	Simpson USA 2016 SOLO1		Placebo	EASI90	A	s	16	224	17
38	Simpson USA 2016 SOLO1		Dupilumab_600mg_300mg_q2w	IGA	A	s	16	224	85
38	Simpson USA 2016 SOLO1		Dupilumab_600mg_300mg_q1w	IGA	A	s	16	223	83
38	Simpson USA 2016 SOLO1		Placebo	IGA	A	s	16	224	23
39	Simpson USA 2016 SOLO2		Dupilumab_600mg_300mg_q1w	EASI50	A	s	16	239	146
39	Simpson USA 2016 SOLO2		Dupilumab_600mg_300mg_q2w	EASI50	A	s	16	233	152
39	Simpson USA 2016 SOLO2		Placebo	EASI50	A	s	16	236	52
39	Simpson USA 2016 SOLO2		Dupilumab_600mg_300mg_q1w	EASI75	A	s	16	239	115
39	Simpson USA 2016 SOLO2		Dupilumab_600mg_300mg_q2w	EASI75	A	s	16	233	103
39	Simpson USA 2016 SOLO2		Placebo	EASI75	A	s	16	236	28
39	Simpson USA 2016 SOLO2		Dupilumab_600mg_300mg_q1w	EASI90	A	s	16	239	73
39	Simpson USA 2016 SOLO2		Dupilumab_600mg_300mg_q2w	EASI90	A	s	16	233	70
39	Simpson USA 2016 SOLO2		Placebo	EASI90	A	s	16	236	17
39	Simpson USA 2016 SOLO2		Dupilumab_600mg_300mg_q1w	IGA	A	s	16	239	87
39	Simpson USA 2016 SOLO2		Dupilumab_600mg_300mg_q2w	IGA	A	s	16	233	84
39	Simpson USA 2016 SOLO2		Placebo	IGA	A	s	16	236	20
40	Simpson USA 2018 Apremilast		Apremilast_30mg_BID	EASI50	A	s	12	58	18
40	Simpson USA 2018 Apremilast		Apremilast_40mg_BID	EASI50	A	s	12	63	27
40	Simpson USA 2018 Apremilast		Placebo	EASI50	A	s	12	64	21
40	Simpson USA 2018 Apremilast		Apremilast_30mg_BID	IGA	A	s	12	58	2
40	Simpson USA 2018 Apremilast		Apremilast_40mg_BID	IGA	A	s	12	63	9
40	Simpson USA 2018 Apremilast		Placebo	IGA	A	s	12	64	4
41	Simpson USA 2018 Lebrikizumab		Lebrikizumab_125mg_1x	EASI50	A	s	12	52	36
41	Simpson USA 2018 Lebrikizumab		Lebrikizumab_125mg_q4w	EASI50	A	s	12	51	42
41	Simpson USA 2018 Lebrikizumab		Lebrikizumab_250mg_1x	EASI50	A	s	12	53	37
41	Simpson USA 2018 Lebrikizumab		Placebo	EASI50	A	s	12	53	33
41	Simpson USA 2018 Lebrikizumab		Lebrikizumab_125mg_1x	EASI75	A	s	12	52	20
41	Simpson USA 2018 Lebrikizumab		Lebrikizumab_125mg_q4w	EASI75	A	s	12	51	28
41	Simpson USA 2018 Lebrikizumab		Lebrikizumab_250mg_1x	EASI75	A	s	12	53	26
41	Simpson USA 2018 Lebrikizumab		Placebo	EASI75	A	s	12	53	18
41	Simpson USA 2018 Lebrikizumab		Lebrikizumab_125mg_1x	IGA	A	s	12	52	11
41	Simpson USA 2018 Lebrikizumab		Lebrikizumab_125mg_q4w	IGA	A	s	12	51	17
41	Simpson USA 2018 Lebrikizumab		Lebrikizumab_250mg_1x	IGA	A	s	12	53	15
41	Simpson USA 2018 Lebrikizumab		Placebo	IGA	A	s	12	53	10
42	Simpson USA 2019 Tezepelumab		Tezepelumab_280mg_q2w	EASI50	A	s	12	56	27
42	Simpson USA 2019 Tezepelumab		Placebo	EASI50	A	s	12	55	36
42	Simpson USA 2019 Tezepelumab		Tezepelumab_280mg_q2w	EASI75	A	s	12	56	11
42	Simpson USA 2019 Tezepelumab		Placebo	EASI75	A	s	12	55	13
42	Simpson USA 2019 Tezepelumab		Tezepelumab_280mg_q2w	IGA	A	s	12	56	7
42	Simpson USA 2019 Tezepelumab		Placebo	IGA	A	s	12	55	11
43	Simpson USA 2020 Abrocitinib/ NCT03349060		Abrocitinib_100mg_OD	EASI50	A	s	16	156	90
43	Simpson USA 2020 Abrocitinib/ NCT03349060		Abrocitinib_200mg_OD	EASI50	A	s	16	153	116
43	Simpson USA 2020 Abrocitinib/ NCT03349060		Placebo	EASI50	A	s	16	76	17
43	Simpson USA 2020 Abrocitinib/ NCT03349060		Abrocitinib_100mg_OD	EASI75	A	s	16	156	62
43	Simpson USA 2020 Abrocitinib/ NCT03349060		Abrocitinib_200mg_OD	EASI75	A	s	16	153	96
43	Simpson USA 2020 Abrocitinib/ NCT03349060		Placebo	EASI75	A	s	16	76	9
43	Simpson USA 2020 Abrocitinib/ NCT03349060		Abrocitinib_100mg_OD	EASI90	A	s	16	156	29
43	Simpson USA 2020 Abrocitinib/ NCT03349060		Abrocitinib_200mg_OD	EASI90	A	s	16	153	59
43	Simpson USA 2020 Abrocitinib/ NCT03349060		Placebo	EASI90	A	s	16	76	4
43	Simpson USA 2020 Abrocitinib/ NCT03349060		Abrocitinib_100mg_OD	IGA	A	s	16	156	37
43	Simpson USA 2020 Abrocitinib/ NCT03349060		Abrocitinib_200mg_OD	IGA	A	s	16	153	67
43	Simpson USA 2020 Abrocitinib/ NCT03349060		Placebo	IGA	A	s	16	76	6
44	Simpson USA 2020 Dupilumab adolescent		Dupilumab_600mg_300mg_q2w_400mg_200mg_q2w	EASI50	BC	s	16	82	50
44	Simpson USA 2020 Dupilumab adolescent		Dupilumab_600mg_300mg_q4w	EASI50	BC	s	16	84	46
44	Simpson USA 2020 Dupilumab adolescent		Placebo	EASI50	BC	s	16	85	11
44	Simpson USA 2020 Dupilumab adolescent		Dupilumab_600mg_300mg_q2w_400mg_200mg_q2w	EASI75	BC	s	16	82	34
44	Simpson USA 2020 Dupilumab adolescent		Dupilumab_600mg_300mg_q4w	EASI75	BC	s	16	84	32
44	Simpson USA 2020 Dupilumab adolescent		Placebo	EASI75	BC	s	16	85	7
44	Simpson USA 2020 Dupilumab adolescent		Dupilumab_600mg_300mg_q2w_400mg_200mg_q2w	EASI90	BC	s	16	82	19
44	Simpson USA 2020 Dupilumab adolescent		Dupilumab_600mg_300mg_q4w	EASI90	BC	s	16	84	16
44	Simpson USA 2020 Dupilumab adolescent		Placebo	EASI90	BC	s	16	85	2
44	Simpson USA 2020 Dupilumab adolescent		Dupilumab_600mg_300mg_q2w_400mg_200mg_q2w	IGA	BC	s	16	82	20
44	Simpson USA 2020 Dupilumab adolescent		Dupilumab_600mg_300mg_q4w	IGA	BC	s	16	84	15
44	Simpson USA 2020 Dupilumab adolescent		Placebo	IGA	BC	s	16	85	2
46	Thaci Germany 2015		Dupilumab_400mg_100mg_q4w	EASI50	A	s	16	65	29
46	Thaci Germany 2015		Dupilumab_400mg_200mg_q2w	EASI50	A	s	16	61	38
46	Thaci Germany 2015		Dupilumab_600mg_300mg_q2w	EASI50	A	s	16	64	50
46	Thaci Germany 2015		Dupilumab_600mg_300mg_q4w	EASI50	A	s	16	65	46
46	Thaci Germany 2015		Dupilumab_600mg_300mg_q1w	EASI50	A	s	16	63	52
46	Thaci Germany 2015		Placebo	EASI50	A	s	16	61	18
46	Thaci Germany 2015		Dupilumab_400mg_100mg_q4w	EASI75	A	s	16	65	19
46	Thaci Germany 2015		Dupilumab_400mg_200mg_q2w	EASI75	A	s	16	61	34
46	Thaci Germany 2015		Dupilumab_600mg_300mg_q2w	EASI75	A	s	16	64	34
46	Thaci Germany 2015		Dupilumab_600mg_300mg_q4w	EASI75	A	s	16	65	32
46	Thaci Germany 2015		Dupilumab_600mg_300mg_q1w	EASI75	A	s	16	63	38
46	Thaci Germany 2015		Placebo	EASI75	A	s	16	61	7
46	Thaci Germany 2015		Dupilumab_400mg_100mg_q4w	EASI90	A	s	16	65	10
46	Thaci Germany 2015		Dupilumab_400mg_200mg_q2w	EASI90	A	s	16	61	19
46	Thaci Germany 2015		Dupilumab_600mg_300mg_q2w	EASI90	A	s	16	64	19
46	Thaci Germany 2015		Dupilumab_600mg_300mg_q4w	EASI90	A	s	16	65	19
46	Thaci Germany 2015		Dupilumab_600mg_300mg_q1w	EASI90	A	s	16	63	23
46	Thaci Germany 2015		Placebo	EASI90	A	s	16	61	2
46	Thaci Germany 2015		Dupilumab_400mg_100mg_q4w	IGA	A	s	16	65	8
46	Thaci Germany 2015		Dupilumab_400mg_200mg_q2w	IGA	A	s	16	61	17
46	Thaci Germany 2015		Dupilumab_600mg_300mg_q2w	IGA	A	s	16	64	19
46	Thaci Germany 2015		Dupilumab_600mg_300mg_q4w	IGA	A	s	16	65	14
46	Thaci Germany 2015		Dupilumab_600mg_300mg_q1w	IGA	A	s	16	63	21
46	Thaci Germany 2015		Placebo	IGA	A	s	16	61	1
47	Werfel Germany 2018		Placebo	EASI50	A	s	8	33	13
47	Werfel Germany 2018		ZPL3893787_30mg_OD	EASI50	A	s	8	65	34
47	Werfel Germany 2018		Placebo	EASI75	A	s	8	33	5
47	Werfel Germany 2018		ZPL3893787_30mg_OD	EASI75	A	s	8	65	21
47	Werfel Germany 2018		Placebo	IGA	A	s	8	33	3
47	Werfel Germany 2018		ZPL3893787_30mg_OD	IGA	A	s	8	65	12
48	Wollenberg Germany 2020 (ECZTRA1)		Placebo	EASI50	A	s	16	197	42
48	Wollenberg Germany 2020 (ECZTRA1)		Tralokinumab_600mg_300mg_q2w	EASI50	A	s	16	601	250
48	Wollenberg Germany 2020 (ECZTRA1)		Placebo	EASI75	A	s	16	197	25
48	Wollenberg Germany 2020 (ECZTRA1)		Tralokinumab_600mg_300mg_q2w	EASI75	A	s	16	601	150
48	Wollenberg Germany 2020 (ECZTRA1)		Placebo	EASI90	A	s	16	197	8
48	Wollenberg Germany 2020 (ECZTRA1)		Tralokinumab_600mg_300mg_q2w	EASI90	A	s	16	601	87
48	Wollenberg Germany 2020 (ECZTRA1)		Placebo	IGA	A	s	16	197	14
48	Wollenberg Germany 2020 (ECZTRA1)		Tralokinumab_600mg_300mg_q2w	IGA	A	s	16	601	95
49	Wollenberg Germany 2020 (ECZTRA2)		Placebo	EASI50	A	s	16	201	41
49	Wollenberg Germany 2020 (ECZTRA2)		Tralokinumab_600mg_300mg_q2w	EASI50	A	s	16	591	295
49	Wollenberg Germany 2020 (ECZTRA2)		Placebo	EASI75	A	s	16	201	23
49	Wollenberg Germany 2020 (ECZTRA2)		Tralokinumab_600mg_300mg_q2w	EASI75	A	s	16	591	196
49	Wollenberg Germany 2020 (ECZTRA2)		Placebo	EASI90	A	s	16	201	11
49	Wollenberg Germany 2020 (ECZTRA2)		Tralokinumab_600mg_300mg_q2w	EASI90	A	s	16	591	108
49	Wollenberg Germany 2020 (ECZTRA2)		Placebo	IGA	A	s	16	201	22
49	Wollenberg Germany 2020 (ECZTRA2)		Tralokinumab_600mg_300mg_q2w	IGA	A	s	16	591	131
50	Wollenberg USA 2018		Placebo	EASI50	A	s	12	51	26
50	Wollenberg USA 2018		Tralokinumab_150mg_q2w	EASI50	A	s	12	51	34
50	Wollenberg USA 2018		Tralokinumab_300mg_q2w	EASI50	A	s	12	52	38
50	Wollenberg USA 2018		Tralokinumab_45mg_q2w	EASI50	A	s	12	50	27
50	Wollenberg USA 2018		Placebo	IGA	A	s	12	51	6
50	Wollenberg USA 2018		Tralokinumab_150mg_q2w	IGA	A	s	12	51	10
50	Wollenberg USA 2018		Tralokinumab_300mg_q2w	IGA	A	s	12	52	13
50	Wollenberg USA 2018		Tralokinumab_45mg_q2w	IGA	A	s	12	50	6
51	Simpson 2021 (BREEZE-AD5)		Placebo	EASI50	A	s	16	147	19
51	Simpson 2021 (BREEZE-AD5)		Baricitinib_1mg_OD	EASI50	A	s	16	147	29
51	Simpson 2021 (BREEZE-AD5)		Baricitinib_2mg_OD	EASI50	A	s	16	146	51
51	Simpson 2021 (BREEZE-AD5)		Placebo	EASI75	A	s	16	147	12
51	Simpson 2021 (BREEZE-AD5)		Baricitinib_1mg_OD	EASI75	A	s	16	147	19
51	Simpson 2021 (BREEZE-AD5)		Baricitinib_2mg_OD	EASI75	A	s	16	146	43
51	Simpson 2021 (BREEZE-AD5)		Placebo	EASI90	A	s	16	147	5
51	Simpson 2021 (BREEZE-AD5)		Baricitinib_1mg_OD	EASI90	A	s	16	147	11
51	Simpson 2021 (BREEZE-AD5)		Baricitinib_2mg_OD	EASI90	A	s	16	146	30
51	Simpson 2021 (BREEZE-AD5)		Placebo	IGA	A	s	16	147	8
51	Simpson 2021 (BREEZE-AD5)		Baricitinib_1mg_OD	IGA	A	s	16	147	19
51	Simpson 2021 (BREEZE-AD5)		Baricitinib_2mg_OD	IGA	A	s	16	146	35
52	Bieber Germany 2022 (NCT03428100) (BREEZE-AD4)		Placebo	EASI50	A	s	16	93	33
52	Bieber Germany 2022 (NCT03428100) (BREEZE-AD4)		Baricitinib_1mg_OD	EASI50	A	s	16	93	42
52	Bieber Germany 2022 (NCT03428100) (BREEZE-AD4)		Baricitinib_2mg_OD	EASI50	A	s	16	185	95
52	Bieber Germany 2022 (NCT03428100) (BREEZE-AD4)		Baricitinib_4mg_OD	EASI50	A	s	16	92	48
52	Bieber Germany 2022 (NCT03428100) (BREEZE-AD4)		Placebo	EASI75	A	s	16	93	16
52	Bieber Germany 2022 (NCT03428100) (BREEZE-AD4)		Baricitinib_1mg_OD	EASI75	A	s	16	93	21
52	Bieber Germany 2022 (NCT03428100) (BREEZE-AD4)		Baricitinib_2mg_OD	EASI75	A	s	16	185	51
52	Bieber Germany 2022 (NCT03428100) (BREEZE-AD4)		Baricitinib_4mg_OD	EASI75	A	s	16	92	29
52	Bieber Germany 2022 (NCT03428100) (BREEZE-AD4)		Placebo	EASI90	A	s	16	93	6
52	Bieber Germany 2022 (NCT03428100) (BREEZE-AD4)		Baricitinib_1mg_OD	EASI90	A	s	16	93	8
52	Bieber Germany 2022 (NCT03428100) (BREEZE-AD4)		Baricitinib_2mg_OD	EASI90	A	s	16	185	19
52	Bieber Germany 2022 (NCT03428100) (BREEZE-AD4)		Baricitinib_4mg_OD	EASI90	A	s	16	92	13
52	Bieber Germany 2022 (NCT03428100) (BREEZE-AD4)		Placebo	IGA	A	s	16	93	9
52	Bieber Germany 2022 (NCT03428100) (BREEZE-AD4)		Baricitinib_1mg_OD	IGA	A	s	16	93	12
52	Bieber Germany 2022 (NCT03428100) (BREEZE-AD4)		Baricitinib_2mg_OD	IGA	A	s	16	185	28
52	Bieber Germany 2022 (NCT03428100) (BREEZE-AD4)		Baricitinib_4mg_OD	IGA	A	s	16	92	20
53	Bieber Germany 2021 (JADE COMPARE)		Placebo	EASI50	A	s	12	129	68
53	Bieber Germany 2021 (JADE COMPARE)		Abrocitinib_100mg_OD	EASI50	A	s	12	235	177
53	Bieber Germany 2021 (JADE COMPARE)		Abrocitinib_200mg_OD	EASI50	A	s	12	219	189
53	Bieber Germany 2021 (JADE COMPARE)		Dupilumab_600mg_300mg_q2w	EASI50	A	s	12	241	195
53	Bieber Germany 2021 (JADE COMPARE)		Placebo	EASI75	A	s	16	124	38
53	Bieber Germany 2021 (JADE COMPARE)		Abrocitinib_100mg_OD	EASI75	A	s	16	229	138
53	Bieber Germany 2021 (JADE COMPARE)		Abrocitinib_200mg_OD	EASI75	A	s	16	221	157
53	Bieber Germany 2021 (JADE COMPARE)		Dupilumab_600mg_300mg_q2w	EASI75	A	s	16	232	152
53	Bieber Germany 2021 (JADE COMPARE)		Placebo	EASI90	A	s	12	129	13
53	Bieber Germany 2021 (JADE COMPARE)		Abrocitinib_100mg_OD	EASI90	A	s	12	235	86
53	Bieber Germany 2021 (JADE COMPARE)		Abrocitinib_200mg_OD	EASI90	A	s	12	219	101
53	Bieber Germany 2021 (JADE COMPARE)		Dupilumab_600mg_300mg_q2w	EASI90	A	s	12	241	84
53	Bieber Germany 2021 (JADE COMPARE)		Placebo	IGA	A	s	16	124	16
53	Bieber Germany 2021 (JADE COMPARE)		Abrocitinib_100mg_OD	IGA	A	s	16	230	80
53	Bieber Germany 2021 (JADE COMPARE)		Abrocitinib_200mg_OD	IGA	A	s	16	221	105
53	Bieber Germany 2021 (JADE COMPARE)		Dupilumab_600mg_300mg_q2w	IGA	A	s	16	232	90
54	Silverberg USA 2020 (JADE MONO-2)		Abrocitinib_100mg_OD	EASI50	A	s	12	155	106
54	Silverberg USA 2020 (JADE MONO-2)		Abrocitinib_200mg_OD	EASI50	A	s	12	154	123
54	Silverberg USA 2020 (JADE MONO-2)		Placebo	EASI50	A	s	12	77	15
54	Silverberg USA 2020 (JADE MONO-2)		Abrocitinib_100mg_OD	EASI75	A	s	12	155	69
54	Silverberg USA 2020 (JADE MONO-2)		Abrocitinib_200mg_OD	EASI75	A	s	12	154	94
54	Silverberg USA 2020 (JADE MONO-2)		Placebo	EASI75	A	s	12	77	8
54	Silverberg USA 2020 (JADE MONO-2)		Abrocitinib_100mg_OD	EASI90	A	s	12	155	37
54	Silverberg USA 2020 (JADE MONO-2)		Abrocitinib_200mg_OD	EASI90	A	s	12	154	58
54	Silverberg USA 2020 (JADE MONO-2)		Placebo	EASI90	A	s	12	77	3
54	Silverberg USA 2020 (JADE MONO-2)		Abrocitinib_100mg_OD	IGA	A	s	12	155	44
54	Silverberg USA 2020 (JADE MONO-2)		Abrocitinib_200mg_OD	IGA	A	s	12	155	59
54	Silverberg USA 2020 (JADE MONO-2)		Placebo	IGA	A	s	12	77	7
55	Zhao China 2021 (NCT03912259)		Dupilumab_600mg_300mg_q2w	EASI50	A	s	16	82	58
55	Zhao China 2021 (NCT03912259)		Placebo	EASI50	A	s	16	83	24
55	Zhao China 2021 (NCT03912259)		Dupilumab_600mg_300mg_q2w	EASI75	A	s	16	82	47
55	Zhao China 2021 (NCT03912259)		Placebo	EASI75	A	s	16	83	12
55	Zhao China 2021 (NCT03912259)		Dupilumab_600mg_300mg_q2w	EASI90	A	s	16	82	33
55	Zhao China 2021 (NCT03912259)		Placebo	EASI90	A	s	16	83	5
55	Zhao China 2021 (NCT03912259)		Dupilumab_600mg_300mg_q2w	IGA	A	s	16	82	22
55	Zhao China 2021 (NCT03912259)		Placebo	IGA	A	s	16	83	4
57	Guttman USA 2021 (MEASURE UP 1)		Upadacitinib_15mg_OD	EASI75	A	s	16	281	196
57	Guttman USA 2021 (MEASURE UP 1)		Upadacitinib_30mg_OD	EASI75	A	s	16	285	227
57	Guttman USA 2021 (MEASURE UP 1)		Placebo	EASI75	A	s	16	281	46
57	Guttman USA 2021 (MEASURE UP 1)		Upadacitinib_15mg_OD	EASI90	A	s	16	281	149
57	Guttman USA 2021 (MEASURE UP 1)		Upadacitinib_30mg_OD	EASI90	A	s	16	285	187
57	Guttman USA 2021 (MEASURE UP 1)		Placebo	EASI90	A	s	16	281	23
57	Guttman USA 2021 (MEASURE UP 1)		Upadacitinib_15mg_OD	IGA	A	s	16	281	135
57	Guttman USA 2021 (MEASURE UP 1)		Upadacitinib_30mg_OD	IGA	A	s	16	285	177
57	Guttman USA 2021 (MEASURE UP 1)		Placebo	IGA	A	s	16	281	24
58	Guttman USA 2021 (MEASURE UP 2)		Upadacitinib_15mg_OD	EASI75	A	s	16	276	166
58	Guttman USA 2021 (MEASURE UP 2)		Upadacitinib_30mg_OD	EASI75	A	s	16	282	206
58	Guttman USA 2021 (MEASURE UP 2)		Placebo	EASI75	A	s	16	278	37
58	Guttman USA 2021 (MEASURE UP 2)		Upadacitinib_15mg_OD	EASI90	A	s	16	276	117
58	Guttman USA 2021 (MEASURE UP 2)		Upadacitinib_30mg_OD	EASI90	A	s	16	282	165
58	Guttman USA 2021 (MEASURE UP 2)		Placebo	EASI90	A	s	16	278	15
58	Guttman USA 2021 (MEASURE UP 2)		Upadacitinib_15mg_OD	IGA	A	s	16	276	107
58	Guttman USA 2021 (MEASURE UP 2)		Upadacitinib_30mg_OD	IGA	A	s	16	282	147
58	Guttman USA 2021 (MEASURE UP 2)		Placebo	IGA	A	s	16	278	13
59	Reich Germany 2021 (AD Up)		Upadacitinib_15mg_OD	EASI75	A	s	16	300	194
59	Reich Germany 2021 (AD Up)		Upadacitinib_30mg_OD	EASI75	A	s	16	297	229
59	Reich Germany 2021 (AD Up)		Placebo	EASI75	A	s	16	304	80
59	Reich Germany 2021 (AD Up)		Upadacitinib_15mg_OD	EASI90	A	s	16	300	128
59	Reich Germany 2021 (AD Up)		Upadacitinib_30mg_OD	EASI90	A	s	16	297	187
59	Reich Germany 2021 (AD Up)		Placebo	EASI90	A	s	16	304	40
59	Reich Germany 2021 (AD Up)		Upadacitinib_15mg_OD	IGA	A	s	16	300	119
59	Reich Germany 2021 (AD Up)		Upadacitinib_30mg_OD	IGA	A	s	16	297	174
59	Reich Germany 2021 (AD Up)		Placebo	IGA	A	s	16	304	33
60	Merola USA 2021 (ECZTRA5)		Tralokinumab_600mg_300mg_q2w	EASI75	A	s	16	106	52
60	Merola USA 2021 (ECZTRA5)		Placebo	EASI75	A	s	16	108	39
60	Merola USA 2021 (ECZTRA5)		Tralokinumab_600mg_300mg_q2w	EASI90	A	s	16	106	33
60	Merola USA 2021 (ECZTRA5)		Placebo	EASI90	A	s	16	108	21
75	NCT04587453 (ECZTRA 8)		Tralokinumab_600mg_300mg_q2w	IGA	A	s	16	53	17
75	NCT04587453 (ECZTRA 8)		Placebo	IGA	A	s	16	53	14
75	NCT04587453 (ECZTRA 8)		Tralokinumab_600mg_300mg_q2w	EASI75	A	s	16	53	38
75	NCT04587453 (ECZTRA 8)		Placebo	EASI75	A	s	16	53	30
75	NCT04587453 (ECZTRA 8)		Tralokinumab_600mg_300mg_q2w	DLQI	A	s	16	53									-10	0.56
75	NCT04587453 (ECZTRA 8)		Placebo	DLQI	A	s	16	53									-8.8	0.56
75	NCT04587453 (ECZTRA 8)		Tralokinumab_600mg_300mg_q2w	EASI90	A	s	16	53	24
75	NCT04587453 (ECZTRA 8)		Placebo	EASI90	A	s	16	53	16
75	NCT04587453 (ECZTRA 8)		Tralokinumab_600mg_300mg_q2w	EASI50	A	s	16	53	45
75	NCT04587453 (ECZTRA 8)		Placebo	EASI50	A	s	16	53	42
75	NCT04587453 (ECZTRA 8)		Tralokinumab_600mg_300mg_q2w	EASI	A	s	16	53		37.12		15.71																							-77.8	3.7
75	NCT04587453 (ECZTRA 8)		Placebo	EASI	A	s	16	49		32.3		12.32																							-73.5	3.76
75	NCT04587453 (ECZTRA 8)		Tralokinumab_600mg_300mg_q2w	PPNRS	A	s	16	53									-4.6	0.26
75	NCT04587453 (ECZTRA 8)		Placebo	PPNRS	A	s	16	49									-4.6	0.27
75	NCT04587453 (ECZTRA 8)		Tralokinumab_600mg_300mg_q2w	POEM	A	s	16	53									-14.4	0.82
75	NCT04587453 (ECZTRA 8)		Placebo	POEM	A	s	16	49									-11.2	0.83
75	NCT04587453 (ECZTRA 8)		Tralokinumab_600mg_300mg_q2w	SAE	A	s	16	53	0
75	NCT04587453 (ECZTRA 8)		Placebo	SAE	A	s	16	53	0
76	Silverberg 2023 NCT04162769 (ADVISE)		Etrasimod_1mg_OD	EASI75	A	s	12	47	13.019
76	Silverberg 2023 NCT04162769 (ADVISE)		Etrasimod_2mg_OD	EASI75	A	s	12	47	18.001
76	Silverberg 2023 NCT04162769 (ADVISE)		Placebo	EASI75	A	s	12	46	12.006
76	Silverberg 2023 NCT04162769 (ADVISE)		Etrasimod_1mg_OD	IGA	A	s	12	47	7.003
76	Silverberg 2023 NCT04162769 (ADVISE)		Etrasimod_2mg_OD	IGA	A	s	12	47	14.006
76	Silverberg 2023 NCT04162769 (ADVISE)		Placebo	IGA	A	s	12	46	5.98
76	Silverberg 2023 NCT04162769 (ADVISE)		Etrasimod_1mg_OD	EASI50	A	s	12	47	28.999
76	Silverberg 2023 NCT04162769 (ADVISE)		Etrasimod_2mg_OD	EASI50	A	s	12	47	31.02
76	Silverberg 2023 NCT04162769 (ADVISE)		Placebo	EASI50	A	s	12	46	24.012
76	Silverberg 2023 NCT04162769 (ADVISE)		Etrasimod_1mg_OD	EASI90	A	s	12	47	8.977
76	Silverberg 2023 NCT04162769 (ADVISE)		Etrasimod_2mg_OD	EASI90	A	s	12	47	7.003
76	Silverberg 2023 NCT04162769 (ADVISE)		Placebo	EASI90	A	s	12	46	5.014
76	Silverberg 2023 NCT04162769 (ADVISE)		Etrasimod_1mg_OD	SAE	A	s	12	47	0
76	Silverberg 2023 NCT04162769 (ADVISE)		Etrasimod_2mg_OD	SAE	A	s	12	47	0
76	Silverberg 2023 NCT04162769 (ADVISE)		Placebo	SAE	A	s	12	46	0
76	Silverberg 2023 NCT04162769 (ADVISE)		Etrasimod_1mg_OD	WD	A	s	12	47	2
76	Silverberg 2023 NCT04162769 (ADVISE)		Etrasimod_2mg_OD	WD	A	s	12	47	5
76	Silverberg 2023 NCT04162769 (ADVISE)		Placebo	WD	A	s	12	46	0
78	Silverberg 2023 NCT04178967 (ADvocate2)		Placebo	IGA	A	s	16	146	15.914
78	Silverberg 2023 NCT04178967 (ADvocate2)		Lebrikizumab_500mg_250mg_q2w	IGA	A	s	16	281	93.011
78	Silverberg 2023 NCT04178967 (ADvocate2)		Placebo	EASI75	A	s	16	146	26.572
78	Silverberg 2023 NCT04178967 (ADvocate2)		Lebrikizumab_500mg_250mg_q2w	EASI75	A	s	16	281	142.748
#N/A	Silverberg 2023 NCT04178967 (ADvocate2)	adults	Placebo	IGA	Not Found!	s	16	129	14.964
#N/A	Silverberg 2023 NCT04178967 (ADvocate2)	adults	Lebrikizumab_500mg_250mg_q2w	IGA	Not Found!	s	16	251	79.818
78	Silverberg 2023 NCT04178967 (ADvocate2)		Placebo	EASI90	A	s	16	146	13.724
78	Silverberg 2023 NCT04178967 (ADvocate2)		Lebrikizumab_500mg_250mg_q2w	EASI90	A	s	16	281	84.862
78	Silverberg 2023 NCT04178967 (ADvocate2)		Placebo	DLQI	A	s	16	118									-2.47	1.164
78	Silverberg 2023 NCT04178967 (ADvocate2)		Lebrikizumab_500mg_250mg_q2w	DLQI	A	s	16	218									-6.99	1.152
78	Silverberg 2023 NCT04178967 (ADvocate2)		Placebo	POEM	A	s	16	65									-3.45	0.773
78	Silverberg 2023 NCT04178967 (ADvocate2)		Lebrikizumab_500mg_250mg_q2w	POEM	A	s	16	184									-9.55	0.525
78	Silverberg 2023 NCT04178967 (ADvocate2)		Placebo	CDLQI	A	s	16	4									-4.13	2.276
78	Silverberg 2023 NCT04178967 (ADvocate2)		Lebrikizumab_500mg_250mg_q2w	CDLQI	A	s	16	17									-7.49	1.12
78	Silverberg 2023 NCT04178967 (ADvocate2)		Placebo	SAE	A	s	16	149	4
78	Silverberg 2023 NCT04178967 (ADvocate2)		Lebrikizumab_500mg_250mg_q2w	SAE	A	s	16	295	2
78	Silverberg 2023 NCT04178967 (ADvocate2)		Placebo	WD	A	s	16	149	4
78	Silverberg 2023 NCT04178967 (ADvocate2)		Lebrikizumab_500mg_250mg_q2w	WD	A	s	16	295	6
79	Silverberg 2023 NCT04146363 (ADvocate1)		Placebo	IGA	A	s	16	141	17.907
79	Silverberg 2023 NCT04146363 (ADvocate1)		Lebrikizumab_500mg_250mg_q2w	IGA	A	s	16	283	121.973
79	Silverberg 2023 NCT04146363 (ADvocate1)		Placebo	EASI75	A	s	16	141	22.842
79	Silverberg 2023 NCT04146363 (ADvocate1)		Lebrikizumab_500mg_250mg_q2w	EASI75	A	s	16	283	166.404
79	Silverberg 2023 NCT04146363 (ADvocate1)	adults	Placebo	IGA	A	s	16	123	13.899
79	Silverberg 2023 NCT04146363 (ADvocate1)	adults	Lebrikizumab_500mg_250mg_q2w	IGA	A	s	16	246	103.812
79	Silverberg 2023 NCT04146363 (ADvocate1)		Placebo	EASI90	A	s	16	141	12.69
79	Silverberg 2023 NCT04146363 (ADvocate1)		Lebrikizumab_500mg_250mg_q2w	EASI90	A	s	16	283	108.389
79	Silverberg 2023 NCT04146363 (ADvocate1)		Placebo	DLQI	A	s	16	121									-2.9	1.1
79	Silverberg 2023 NCT04146363 (ADvocate1)		Lebrikizumab_500mg_250mg_q2w	DLQI	A	s	16	239									-8.7	1.05
79	Silverberg 2023 NCT04146363 (ADvocate1)		Placebo	POEM	A	s	16	71									-3.9	0.72
79	Silverberg 2023 NCT04146363 (ADvocate1)		Lebrikizumab_500mg_250mg_q2w	POEM	A	s	16	205									-11.3	0.47
79	Silverberg 2023 NCT04146363 (ADvocate1)		Placebo	CDLQI	A	s	16	9									-1	1.29
79	Silverberg 2023 NCT04146363 (ADvocate1)		Lebrikizumab_500mg_250mg_q2w	CDLQI	A	s	16	26									-8	0.8
79	Silverberg 2023 NCT04146363 (ADvocate1)		Placebo	SAE	A	s	16	141	1
79	Silverberg 2023 NCT04146363 (ADvocate1)		Lebrikizumab_500mg_250mg_q2w	SAE	A	s	16	282	6
79	Silverberg 2023 NCT04146363 (ADvocate1)		Placebo	WD	A	s	16	141	1
79	Silverberg 2023 NCT04146363 (ADvocate1)		Lebrikizumab_500mg_250mg_q2w	WD	A	s	16	282	2
60	Merola USA 2021 (ECZTRA5)		Placebo	IGA	A	s	16	108	21
60	Merola USA 2021 (ECZTRA5)		Tralokinumab_600mg_300mg_q2w	IGA	A	s	16	106	33
72	Merola USA 2023 (DUPISTAD; NCT04033367)		Dupilumab_600mg_300mg_q2w	WD	A	s	12	127	3
72	Merola USA 2023 (DUPISTAD; NCT04033367)		Placebo	WD	A	s	12	61	1
73	Paller USA 2022 (LIBERTY AD PRE-SCHOOL; NCT03346434)		Dupilumab_200_OR_300mg_q4w	EASI	C	s	16	83		35.1		13.9																							-70	4.9
73	Paller USA 2022 (LIBERTY AD PRE-SCHOOL; NCT03346434)		Placebo	EASI	C	s	16	79		33.1		12.2																							-19.6	5.1
73	Paller USA 2022 (LIBERTY AD PRE-SCHOOL; NCT03346434)		Dupilumab_200_OR_300mg_q4w	NRS	C	s	16	83		7.5		1.3																							-49.4	5
73	Paller USA 2022 (LIBERTY AD PRE-SCHOOL; NCT03346434)		Placebo	NRS	C	s	16	79		7.6		1.5																							-2.2	5.2
73	Paller USA 2022 (LIBERTY AD PRE-SCHOOL; NCT03346434)		Dupilumab_200_OR_300mg_q4w	EASI50	C	s	16	83	57
73	Paller USA 2022 (LIBERTY AD PRE-SCHOOL; NCT03346434)		Placebo	EASI50	C	s	16	79	16
73	Paller USA 2022 (LIBERTY AD PRE-SCHOOL; NCT03346434)		Dupilumab_200_OR_300mg_q4w	EASI90	C	s	16	83	21
73	Paller USA 2022 (LIBERTY AD PRE-SCHOOL; NCT03346434)		Placebo	EASI90	C	s	16	79	2
73	Paller USA 2022 (LIBERTY AD PRE-SCHOOL; NCT03346434)		Dupilumab_200_OR_300mg_q4w	POEM	C	s	16	83									-12.9	0.9
73	Paller USA 2022 (LIBERTY AD PRE-SCHOOL; NCT03346434)		Placebo	POEM	C	s	16	79									-3.8	0.9
73	Paller USA 2022 (LIBERTY AD PRE-SCHOOL; NCT03346434)		Dupilumab_200_OR_300mg_q4w	CDLQI	C	s	16	47									-10	1.6
73	Paller USA 2022 (LIBERTY AD PRE-SCHOOL; NCT03346434)		Placebo	CDLQI	C	s	16	38									-2.5	1.7
73	Paller USA 2022 (LIBERTY AD PRE-SCHOOL; NCT03346434)		Dupilumab_200_OR_300mg_q4w	IDQOL	C	s	16	36									-10.9	1.2
73	Paller USA 2022 (LIBERTY AD PRE-SCHOOL; NCT03346434)		Placebo	IDQOL	C	s	16	31									-2	1.1
80	NCT03531957 (RADIANT)		ASN002_40mg_OD	EASI	A	s	12	61									-15.8		10.88
80	NCT03531957 (RADIANT)		ASN002_60mg_OD	EASI	A	s	12	59									-15.8		9.82
80	NCT03531957 (RADIANT)		ASN002_80mg_OD	EASI	A	s	12	63									-17.5		11.6
80	NCT03531957 (RADIANT)		Placebo	EASI	A	s	12	60									-13.1		11.87
80	NCT03531957 (RADIANT)		ASN002_40mg_OD	EASI75	A	s	12	61	29.89
80	NCT03531957 (RADIANT)		ASN002_60mg_OD	EASI75	A	s	12	59	28.851
80	NCT03531957 (RADIANT)		ASN002_80mg_OD	EASI75	A	s	12	63	30.744
80	NCT03531957 (RADIANT)		Placebo	EASI75	A	s	12	60	22.86
80	NCT03531957 (RADIANT)		ASN002_40mg_OD	IGA	A	s	12	49	12.985
80	NCT03531957 (RADIANT)		ASN002_60mg_OD	IGA	A	s	12	47	14.006
80	NCT03531957 (RADIANT)		ASN002_80mg_OD	IGA	A	s	12	43	10.019
80	NCT03531957 (RADIANT)		Placebo	IGA	A	s	12	42	7.98
80	NCT03531957 (RADIANT)		ASN002_40mg_OD	POEM	A	s	12	49									-8.9		8.37
80	NCT03531957 (RADIANT)		ASN002_60mg_OD	POEM	A	s	12	47									-8.5		8.1
80	NCT03531957 (RADIANT)		ASN002_80mg_OD	POEM	A	s	12	42									-9.1		7.91
80	NCT03531957 (RADIANT)		Placebo	POEM	A	s	12	41									-5.4		6.47
80	NCT03531957 (RADIANT)		ASN002_40mg_OD	DLQI	A	s	12	49									-8.1		8.28
80	NCT03531957 (RADIANT)		ASN002_60mg_OD	DLQI	A	s	12	47									-6.9		6.59
80	NCT03531957 (RADIANT)		ASN002_80mg_OD	DLQI	A	s	12	43									-8.5		5.64
80	NCT03531957 (RADIANT)		Placebo	DLQI	A	s	12	41									-5.5		6.48
80	NCT03531957 (RADIANT)		ASN002_40mg_OD	SAE	A	s	12	61	4
80	NCT03531957 (RADIANT)		ASN002_60mg_OD	SAE	A	s	12	59	0
80	NCT03531957 (RADIANT)		ASN002_80mg_OD	SAE	A	s	12	63	2
80	NCT03531957 (RADIANT)		Placebo	SAE	A	s	12	60	0
81	Bissonnette 2023 (Spesolimab)		Spesolimab_600mg_q4w	EASI	A	s	16	28		26.5		10.1																							-37.9		9.8
81	Bissonnette 2023 (Spesolimab)		Placebo	EASI	A	s	16	12		26.4		8.6																							-12.3		14.3
81	Bissonnette 2023 (Spesolimab)		Spesolimab_600mg_q4w	EASI50	A	s	16	33	9.999
81	Bissonnette 2023 (Spesolimab)		Placebo	EASI50	A	s	16	18	1.008
81	Bissonnette 2023 (Spesolimab)		Spesolimab_600mg_q4w	EASI75	A	s	16	33	5.016
81	Bissonnette 2023 (Spesolimab)		Placebo	EASI75	A	s	16	18	1.008
81	Bissonnette 2023 (Spesolimab)		Spesolimab_600mg_q4w	IGA	A	s	16	33	3
81	Bissonnette 2023 (Spesolimab)		Placebo	IGA	A	s	16	18	0
81	Bissonnette 2023 (Spesolimab)		Spesolimab_600mg_q4w	SAE	A	s	16	33	3
81	Bissonnette 2023 (Spesolimab)		Placebo	SAE	A	s	16	18	1
81	Bissonnette 2023 (Spesolimab)		Spesolimab_600mg_q4w	WD	A	s	16	33	5
81	Bissonnette 2023 (Spesolimab)		Placebo	WD	A	s	16	18	3
82	NCT03915496 (JADE MOA)		Abrocitinib_100mg_OD	IGA	A	s	12	16	4
82	NCT03915496 (JADE MOA)		Abrocitinib_200mg_OD	IGA	A	s	12	14	7.994
82	NCT03915496 (JADE MOA)		Placebo	IGA	A	s	12	16	0
82	NCT03915496 (JADE MOA)		Abrocitinib_100mg_OD	EASI75	A	s	12	16	7.008
82	NCT03915496 (JADE MOA)		Abrocitinib_200mg_OD	EASI75	A	s	12	14	11.004
82	NCT03915496 (JADE MOA)		Placebo	EASI75	A	s	12	16	0
82	NCT03915496 (JADE MOA)		Abrocitinib_100mg_OD	EASI90	A	s	12	16	6
82	NCT03915496 (JADE MOA)		Abrocitinib_200mg_OD	EASI90	A	s	12	14	7
82	NCT03915496 (JADE MOA)		Placebo	EASI90	A	s	12	16	0
82	NCT03915496 (JADE MOA)		Abrocitinib_100mg_OD	EASI50	A	s	12	16	11.008
82	NCT03915496 (JADE MOA)		Abrocitinib_200mg_OD	EASI50	A	s	12	14	13.006
82	NCT03915496 (JADE MOA)		Placebo	EASI50	A	s	12	16	3.008
82	NCT03915496 (JADE MOA)		Abrocitinib_100mg_OD	SAE	A	s	12	16	0
82	NCT03915496 (JADE MOA)		Abrocitinib_200mg_OD	SAE	A	s	12	14	0
82	NCT03915496 (JADE MOA)		Placebo	SAE	A	s	12	16	1
82	NCT03915496 (JADE MOA)		Abrocitinib_100mg_OD	WD	A	s	12	16	2
82	NCT03915496 (JADE MOA)		Abrocitinib_200mg_OD	WD	A	s	12	14	1
82	NCT03915496 (JADE MOA)		Placebo	WD	A	s	12	16	2
83	Simpson 2023 (ADhere)		Placebo	IGA	A	s	16	66	15
83	Simpson 2023 (ADhere)		Lebrikizumab_500mg_250mg_q2w	IGA	A	s	16	145	60
83	Simpson 2023 (ADhere)		Placebo	EASI75	A	s	16	66	28
83	Simpson 2023 (ADhere)		Lebrikizumab_500mg_250mg_q2w	EASI75	A	s	16	145	101
83	Simpson 2023 (ADhere)		Placebo	EASI90	A	s	16	66	14
83	Simpson 2023 (ADhere)		Lebrikizumab_500mg_250mg_q2w	EASI90	A	s	16	145	60
83	Simpson 2023 (ADhere)		Placebo	EASI	A	s	16	66		26.4		10.6																							-53.1	5.1
83	Simpson 2023 (ADhere)		Lebrikizumab_500mg_250mg_q2w	EASI	A	s	16	145		27.7		11.1																							-76.8	4.1
83	Simpson 2023 (ADhere)		Placebo	PPNRS	A	s	16	63		6.8		2																							-35.5	6.4
83	Simpson 2023 (ADhere)		Lebrikizumab_500mg_250mg_q2w	PPNRS	A	s	16	139		7.3		1.8																							-50.7	4.5
83	Simpson 2023 (ADhere)		Placebo	DLQI	A	s	16	51									-6.5	1.9
83	Simpson 2023 (ADhere)		Lebrikizumab_500mg_250mg_q2w	DLQI	A	s	16	109									-9.8	1.8
83	Simpson 2023 (ADhere)		Placebo	POEM	A	s	16	40									-6.2	1.04
83	Simpson 2023 (ADhere)		Lebrikizumab_500mg_250mg_q2w	POEM	A	s	16	101									-10.2	0.7
83	Simpson 2023 (ADhere)		Placebo	CDLQI	A	s	16	11									-4.7	1.2
83	Simpson 2023 (ADhere)		Lebrikizumab_500mg_250mg_q2w	CDLQI	A	s	16	24									-9.3	0.9
83	Simpson 2023 (ADhere)		Placebo	SAE	A	s	16	66	1
83	Simpson 2023 (ADhere)		Lebrikizumab_500mg_250mg_q2w	SAE	A	s	16	145	2
83	Simpson 2023 (ADhere)		Placebo	WD	A	s	16	66	0
83	Simpson 2023 (ADhere)		Lebrikizumab_500mg_250mg_q2w	WD	A	s	16	145	3
72	Merola USA 2023 (DUPISTAD; NCT04033367)		Dupilumab_600mg_300mg_q2w	EASI50	A	s	12	109	97.01
72	Merola USA 2023 (DUPISTAD; NCT04033367)		Placebo	EASI50	A	s	12	48	27.984
72	Merola USA 2023 (DUPISTAD; NCT04033367)		Dupilumab_600mg_300mg_q2w	EASI75	A	s	12	109	66.054
72	Merola USA 2023 (DUPISTAD; NCT04033367)		Placebo	EASI75	A	s	12	48	14.016
72	Merola USA 2023 (DUPISTAD; NCT04033367)		Dupilumab_600mg_300mg_q2w	POEM	A	s	12	90									-13.63		7.496
72	Merola USA 2023 (DUPISTAD; NCT04033367)		Placebo	POEM	A	s	12	39									-4.44		6.824
72	Merola USA 2023 (DUPISTAD; NCT04033367)		Dupilumab_600mg_300mg_q2w	DLQI	A	s	12	90									-11.82		6.503
72	Merola USA 2023 (DUPISTAD; NCT04033367)		Placebo	DLQI	A	s	12	39									-7.54		6.801
71	Guttman 2023 NCT03703102 Rocatinlimab		Rocatinlimab_150mg_Q4W	SAE	A	l	18	54	3
71	Guttman 2023 NCT03703102 Rocatinlimab		Rocatinlimab_600mg_Q4W	SAE	A	l	18	53	1
71	Guttman 2023 NCT03703102 Rocatinlimab		Rocatinlimab_300mg_Q2W	SAE	A	l	18	55	3
71	Guttman 2023 NCT03703102 Rocatinlimab		Rocatinlimab_600mg_Q2W	SAE	A	l	18	54	1
71	Guttman 2023 NCT03703102 Rocatinlimab		Placebo	SAE	A	l	18	57	1
71	Guttman 2023 NCT03703102 Rocatinlimab		Rocatinlimab_150mg_Q4W	WD	A	l	18	54	2
71	Guttman 2023 NCT03703102 Rocatinlimab		Rocatinlimab_600mg_Q4W	WD	A	l	18	53	3
71	Guttman 2023 NCT03703102 Rocatinlimab		Rocatinlimab_300mg_Q2W	WD	A	l	18	55	6
71	Guttman 2023 NCT03703102 Rocatinlimab		Rocatinlimab_600mg_Q2W	WD	A	l	18	54	3
71	Guttman 2023 NCT03703102 Rocatinlimab		Placebo	WD	A	l	18	57	11
78	Silverberg 2023 NCT04178967 (ADvocate2)		Placebo	EASI	A	s	16	146		29.6		10.8																							-43.3	3.3
78	Silverberg 2023 NCT04178967 (ADvocate2)		Lebrikizumab_500mg_250mg_q2w	EASI	A	s	16	281		29		12																							-75	2.3
78	Silverberg 2023 NCT04178967 (ADvocate2)		Placebo	PPNRS	A	s	16	146		7.2		1.9																							-18	4.1
78	Silverberg 2023 NCT04178967 (ADvocate2)		Lebrikizumab_500mg_250mg_q2w	PPNRS	A	s	16	281		7.1		1.9																							-46.3	2.8
79	Silverberg 2023 NCT04146363 (ADvocate1)		Placebo	EASI	A	s	16	141		31		12.9																							-35.6	3.9
79	Silverberg 2023 NCT04146363 (ADvocate1)		Lebrikizumab_500mg_250mg_q2w	EASI	A	s	16	283		28.8		11.3																							-71.9	2.7
79	Silverberg 2023 NCT04146363 (ADvocate1)		Placebo	PPNRS	A	s	16	141		7.3		1.7																							-21.35	3.9
79	Silverberg 2023 NCT04146363 (ADvocate1)		Lebrikizumab_500mg_250mg_q2w	PPNRS	A	s	16	283		7.2		1.9																							-53.3	2.6
23	Kabashima Japan 2020		Nemolizumab_60mg_q4w	DLQI	A	s	16	135									-5.7	0.4
23	Kabashima Japan 2020		Placebo	DLQI	A	s	16	66									-3.2	0.7
23	Kabashima Japan 2020		Nemolizumab_60mg_q4w	POEM	A	s	16	140									-8.4	0.6
23	Kabashima Japan 2020		Placebo	POEM	A	s	16	68									-2.8	0.9
34	Silverberg USA 2019 Nemolizumab		Nemolizumab_20mg_10mg_q4w	DLQI	A	s	12	39									-10.7		6.97
34	Silverberg USA 2019 Nemolizumab		Nemolizumab_60mg_30mg_q4w	DLQI	A	s	12	42									-9		8.23
34	Silverberg USA 2019 Nemolizumab		Nemolizumab_90mg_90mg_q4w	DLQI	A	s	12	47									-9.3		8.33
34	Silverberg USA 2019 Nemolizumab		Placebo	DLQI	A	s	12	42									-7.6		7.48
34	Silverberg USA 2019 Nemolizumab		Nemolizumab_20mg_10mg_q4w	DLQI	A	l	24	37									-11.8		7.69
34	Silverberg USA 2019 Nemolizumab		Nemolizumab_60mg_30mg_q4w	DLQI	A	l	24	39									-10.3		7.73
34	Silverberg USA 2019 Nemolizumab		Nemolizumab_90mg_90mg_q4w	DLQI	A	l	24	35									-10.8		7.71
34	Silverberg USA 2019 Nemolizumab		Placebo	DLQI	A	l	24	34									-9.4		7.94
83	Simpson 2023 (ADhere)		Placebo	EASI50	A	s	16	66	37
83	Simpson 2023 (ADhere)		Lebrikizumab_500mg_250mg_q2w	EASI50	A	s	16	145	116
78	Silverberg 2023 NCT04178967 (ADvocate2)		Placebo	EASI50	A	s	16	146	43
78	Silverberg 2023 NCT04178967 (ADvocate2)		Lebrikizumab_500mg_250mg_q2w	EASI50	A	s	16	281	185
79	Silverberg 2023 NCT04146363 (ADvocate1)		Placebo	EASI50	A	s	16	141	42
79	Silverberg 2023 NCT04146363 (ADvocate1)		Lebrikizumab_500mg_250mg_q2w	EASI50	A	s	16	283	194
63	Paller 2023 NCT03526861 (ECZTRA6)		Tralokinumab_600mg_300mg_q2w	WD	BC	s	16	97	0
63	Paller 2023 NCT03526861 (ECZTRA6)		Tralokinumab_300mg_150mg_q2w	WD	BC	s	16	98	1
63	Paller 2023 NCT03526861 (ECZTRA6)		Placebo	WD	BC	s	16	94	0
59	Reich Germany 2021 (AD Up)		Upadacitinib_15mg_OD	POEM	BC	s	16	55									-11.4			-13.1	-9.7	0.95
59	Reich Germany 2021 (AD Up)		Upadacitinib_30mg_OD	POEM	BC	s	16	54									-12.7			-14.4	-11	0.95
59	Reich Germany 2021 (AD Up)		Placebo	POEM	BC	s	16	45									-5.8			-7.6	-4	0.95
59	Reich Germany 2021 (AD Up)		Upadacitinib_15mg_OD	PPNRS	BC	s	16	50									-4.2			-4.8	-3.6	0.95
59	Reich Germany 2021 (AD Up)		Upadacitinib_30mg_OD	PPNRS	BC	s	16	49									-4.7			-5.3	-4	0.95
59	Reich Germany 2021 (AD Up)		Placebo	PPNRS	BC	s	16	41									-2.4			-3.1	-1.8	0.95
59	Reich Germany 2021 (AD Up)		Upadacitinib_15mg_OD	DLQI	BC	s	16	20									-8.9			-11.1	-6.7	0.95
59	Reich Germany 2021 (AD Up)		Upadacitinib_30mg_OD	DLQI	BC	s	16	20									-9.1			-11.3	-6.8	0.95
59	Reich Germany 2021 (AD Up)		Placebo	DLQI	BC	s	16	15									-6.3			-8.7	-4	0.95
59	Reich Germany 2021 (AD Up)		Upadacitinib_15mg_OD	CDLQI	BC	s	16	35									-9.3			-10.8	-7.7	0.95
59	Reich Germany 2021 (AD Up)		Upadacitinib_30mg_OD	CDLQI	BC	s	16	36									-10			-11.5	-8.5	0.95
59	Reich Germany 2021 (AD Up)		Placebo	CDLQI	BC	s	16	30									-5			-6.7	-3.4	0.95
57	Guttman USA 2021 (MEASURE UP 1)		Upadacitinib_15mg_OD	EASI	BC	s	16	60									-24.2			-26.3	-22.1	0.95
57	Guttman USA 2021 (MEASURE UP 1)		Upadacitinib_30mg_OD	EASI	BC	s	16	63									-24.2			-26.3	-22.1	0.95
57	Guttman USA 2021 (MEASURE UP 1)		Placebo	EASI	BC	s	16	33									-11			-13.5	-8.5	0.95
57	Guttman USA 2021 (MEASURE UP 1)		Upadacitinib_15mg_OD	POEM	BC	s	16	59									-12.4			-14.1	-10.6	0.95
57	Guttman USA 2021 (MEASURE UP 1)		Upadacitinib_30mg_OD	POEM	BC	s	16	63									-14.5			-16.2	-12.7	0.95
57	Guttman USA 2021 (MEASURE UP 1)		Placebo	POEM	BC	s	16	31									-5			-7.3	-2.8	0.95
57	Guttman USA 2021 (MEASURE UP 1)		Upadacitinib_15mg_OD	PPNRS	BC	s	16	50									-4.2			-4.9	-3.6	0.95
57	Guttman USA 2021 (MEASURE UP 1)		Upadacitinib_30mg_OD	PPNRS	BC	s	16	57									-4.9			-5.6	-4.3	0.95
57	Guttman USA 2021 (MEASURE UP 1)		Placebo	PPNRS	BC	s	16	34									-1.7			-2.5	-1	0.95
57	Guttman USA 2021 (MEASURE UP 1)		Upadacitinib_15mg_OD	DLQI	BC	s	16	29									-9			-11.3	-6.8	0.95
57	Guttman USA 2021 (MEASURE UP 1)		Upadacitinib_30mg_OD	DLQI	BC	s	16	32									-10			-12.1	-7.9	0.95
57	Guttman USA 2021 (MEASURE UP 1)		Placebo	DLQI	BC	s	16	12									-4.9			-8.3	-1.5	0.95
57	Guttman USA 2021 (MEASURE UP 1)		Upadacitinib_15mg_OD	CDLQI	BC	s	16	29									-9.6			-11.2	-8.1	0.95
57	Guttman USA 2021 (MEASURE UP 1)		Upadacitinib_30mg_OD	CDLQI	BC	s	16	31									-11.4			-12.9	-9.8	0.95
57	Guttman USA 2021 (MEASURE UP 1)		Placebo	CDLQI	BC	s	16	20									-5.2			-7	-3.4	0.95
57	Guttman USA 2021 (MEASURE UP 1)		Upadacitinib_15mg_OD	EASI75	BC	s	16	64	47
57	Guttman USA 2021 (MEASURE UP 1)		Upadacitinib_30mg_OD	EASI75	BC	s	16	64	50
57	Guttman USA 2021 (MEASURE UP 1)		Placebo	EASI75	BC	s	16	61	7
57	Guttman USA 2021 (MEASURE UP 1)		Upadacitinib_15mg_OD	EASI90	BC	s	16	64	30
57	Guttman USA 2021 (MEASURE UP 1)		Upadacitinib_30mg_OD	EASI90	BC	s	16	64	43
57	Guttman USA 2021 (MEASURE UP 1)		Placebo	EASI90	BC	s	16	61	2
57	Guttman USA 2021 (MEASURE UP 1)		Upadacitinib_15mg_OD	IGA	BC	s	16	64	29
57	Guttman USA 2021 (MEASURE UP 1)		Upadacitinib_30mg_OD	IGA	BC	s	16	64	41
57	Guttman USA 2021 (MEASURE UP 1)		Placebo	IGA	BC	s	16	61	4
57	Guttman USA 2021 (MEASURE UP 1)		Upadacitinib_15mg_OD	SAE	BC	s	16	64	1
57	Guttman USA 2021 (MEASURE UP 1)		Upadacitinib_30mg_OD	SAE	BC	s	16	64	0
57	Guttman USA 2021 (MEASURE UP 1)		Placebo	SAE	BC	s	16	61	1
57	Guttman USA 2021 (MEASURE UP 1)		Upadacitinib_15mg_OD	WD	BC	s	16	64	0
57	Guttman USA 2021 (MEASURE UP 1)		Upadacitinib_30mg_OD	WD	BC	s	16	64	1
57	Guttman USA 2021 (MEASURE UP 1)		Placebo	WD	BC	s	16	61	1
58	Guttman USA 2021 (MEASURE UP 2)		Upadacitinib_15mg_OD	EASI	BC	s	16	53									-22.7			-25.2	-20.1	0.95
58	Guttman USA 2021 (MEASURE UP 2)		Upadacitinib_30mg_OD	EASI	BC	s	16	52									-25			-27.6	-22.5	0.95
58	Guttman USA 2021 (MEASURE UP 2)		Placebo	EASI	BC	s	16	31									-11.6			-14.6	-8.5	0.95
58	Guttman USA 2021 (MEASURE UP 2)		Upadacitinib_15mg_OD	POEM	BC	s	16	51									-9			-11	-7	0.95
58	Guttman USA 2021 (MEASURE UP 2)		Upadacitinib_30mg_OD	POEM	BC	s	16	50									-13.6			-15.6	-11.6	0.95
58	Guttman USA 2021 (MEASURE UP 2)		Placebo	POEM	BC	s	16	30									-3.7			-6.2	-1.2	0.95
58	Guttman USA 2021 (MEASURE UP 2)		Upadacitinib_15mg_OD	PPNRS	BC	s	16	49									-3.5			-4.1	-2.9	0.95
58	Guttman USA 2021 (MEASURE UP 2)		Upadacitinib_30mg_OD	PPNRS	BC	s	16	55									-4.6			-5.2	-4	0.95
58	Guttman USA 2021 (MEASURE UP 2)		Placebo	PPNRS	BC	s	16	27									-0.9			-1.6	-0.1	0.95
58	Guttman USA 2021 (MEASURE UP 2)		Upadacitinib_15mg_OD	DLQI	BC	s	16	21									-7.5			-10	-5	0.95
58	Guttman USA 2021 (MEASURE UP 2)		Upadacitinib_30mg_OD	DLQI	BC	s	16	28									-9.8			-11.9	-7.7	0.95
58	Guttman USA 2021 (MEASURE UP 2)		Placebo	DLQI	BC	s	16	11									-3.7			-6.9	-0.5	0.95
58	Guttman USA 2021 (MEASURE UP 2)		Upadacitinib_15mg_OD	CDLQI	BC	s	16	32									-8.3			-10.2	-6.4	0.95
58	Guttman USA 2021 (MEASURE UP 2)		Upadacitinib_30mg_OD	CDLQI	BC	s	16	22									-9.5			-11.9	-7.2	0.95
58	Guttman USA 2021 (MEASURE UP 2)		Placebo	CDLQI	BC	s	16	20									-3.6			-6	-1.2	0.95
58	Guttman USA 2021 (MEASURE UP 2)		Upadacitinib_15mg_OD	EASI75	BC	s	16	58	40
58	Guttman USA 2021 (MEASURE UP 2)		Upadacitinib_30mg_OD	EASI75	BC	s	16	62	46
58	Guttman USA 2021 (MEASURE UP 2)		Placebo	EASI75	BC	s	16	60	8
58	Guttman USA 2021 (MEASURE UP 2)		Upadacitinib_15mg_OD	EASI90	BC	s	16	58	28
58	Guttman USA 2021 (MEASURE UP 2)		Upadacitinib_30mg_OD	EASI90	BC	s	16	62	38
58	Guttman USA 2021 (MEASURE UP 2)		Placebo	EASI90	BC	s	16	60	1
58	Guttman USA 2021 (MEASURE UP 2)		Upadacitinib_15mg_OD	IGA	BC	s	16	58	26
58	Guttman USA 2021 (MEASURE UP 2)		Upadacitinib_30mg_OD	IGA	BC	s	16	62	37
58	Guttman USA 2021 (MEASURE UP 2)		Placebo	IGA	BC	s	16	60	3
58	Guttman USA 2021 (MEASURE UP 2)		Upadacitinib_15mg_OD	SAE	BC	s	16	58	2
58	Guttman USA 2021 (MEASURE UP 2)		Upadacitinib_30mg_OD	SAE	BC	s	16	62	0
58	Guttman USA 2021 (MEASURE UP 2)		Placebo	SAE	BC	s	16	60	3
58	Guttman USA 2021 (MEASURE UP 2)		Upadacitinib_15mg_OD	WD	BC	s	16	58	2
58	Guttman USA 2021 (MEASURE UP 2)		Upadacitinib_30mg_OD	WD	BC	s	16	62	0
58	Guttman USA 2021 (MEASURE UP 2)		Placebo	WD	BC	s	16	60	1
76	Silverberg 2023 NCT04162769 (ADVISE)		Etrasimod_1mg_OD	EASI	A	s	12	47		25.6		8.5																							-58.7			-73.8	-43.5	0.95
76	Silverberg 2023 NCT04162769 (ADVISE)		Etrasimod_2mg_OD	EASI	A	s	12	47		25.5		10.6																							-57.2			-72.5	-41.9	0.95
76	Silverberg 2023 NCT04162769 (ADVISE)		Placebo	EASI	A	s	12	46		25.7		10.6																							-48.4			-64.8	-32	0.95
76	Silverberg 2023 NCT04162769 (ADVISE)		Placebo	PPNRS	A	s	12	46		7.6		2																							-23.9			-40.8	-7	0.95
76	Silverberg 2023 NCT04162769 (ADVISE)		Etrasimod_1mg_OD	PPNRS	A	s	12	47		8		2.2																							-37.8			-54.2	-21.4	0.95
76	Silverberg 2023 NCT04162769 (ADVISE)		Etrasimod_2mg_OD	PPNRS	A	s	12	47		8.2		1.8																							-34.1			-50	-18.2	0.95
76	Silverberg 2023 NCT04162769 (ADVISE)		Placebo	DLQI	A	s	12	46									-4.2			-6.7	-1.6	0.95
76	Silverberg 2023 NCT04162769 (ADVISE)		Etrasimod_1mg_OD	DLQI	A	s	12	47									-5.9			-8.5	-3.4	0.95
76	Silverberg 2023 NCT04162769 (ADVISE)		Etrasimod_2mg_OD	DLQI	A	s	12	47									-7.6			-10.1	-5.1	0.95
76	Silverberg 2023 NCT04162769 (ADVISE)		Placebo	POEM	A	s	12	46									-4			-6.8	-1.1	0.95
76	Silverberg 2023 NCT04162769 (ADVISE)		Etrasimod_1mg_OD	POEM	A	s	12	47									-8.2			-11.1	-5.4	0.95
76	Silverberg 2023 NCT04162769 (ADVISE)		Etrasimod_2mg_OD	POEM	A	s	12	47									-8.4			-11.1	-5.6	0.95
84	NCT03747575 (astegolimab)		Astegolimab_245mg_490mg_q4w	IGA	A	s	16	33	5.016
84	NCT03747575 (astegolimab)		Placebo	IGA	A	s	16	32	2.016
84	NCT03747575 (astegolimab)		Astegolimab_245mg_490mg_q4w	EASI75	A	s	16	33	9.009
84	NCT03747575 (astegolimab)		Placebo	EASI75	A	s	16	32	6.016
84	NCT03747575 (astegolimab)		Astegolimab_245mg_490mg_q4w	SAE	A	s	16	34	1
84	NCT03747575 (astegolimab)		Placebo	SAE	A	s	16	31	0
84	NCT03747575 (astegolimab)		Astegolimab_245mg_490mg_q4w	WD	A	s	16	33	1
84	NCT03747575 (astegolimab)		Placebo	WD	A	s	16	32	0
85	NCT03533751 (Etokimab)		Placebo	EASI	A	s	16	60		26.6		11.45																							-49.38	7.124
85	NCT03533751 (Etokimab)		Etokimab_20mg_q4w	EASI	A	s	16	61		29.8		12.08																							-41.63	6.707
85	NCT03533751 (Etokimab)		Etokimab_300mg_150mg_q8w	EASI	A	s	16	59		27.1		10.38																							-55.7	6.206
85	NCT03533751 (Etokimab)		Etokimab_300mg_150mg_q4w	EASI	A	s	16	60		32.2		13.06																							-47.4	6.091
85	NCT03533751 (Etokimab)		Etokimab_600mg_300mg_q4w	EASI	A	s	16	60		29.5		12.19																							-44.56	7.811
85	NCT03533751 (Etokimab)		Placebo	EASI50	A	s	16	60	21
85	NCT03533751 (Etokimab)		Etokimab_20mg_q4w	EASI50	A	s	16	61	19
85	NCT03533751 (Etokimab)		Etokimab_300mg_150mg_q8w	EASI50	A	s	16	59	27
85	NCT03533751 (Etokimab)		Etokimab_300mg_150mg_q4w	EASI50	A	s	16	60	21
85	NCT03533751 (Etokimab)		Etokimab_600mg_300mg_q4w	EASI50	A	s	16	60	18
85	NCT03533751 (Etokimab)		Placebo	EASI75	A	s	16	60	10
85	NCT03533751 (Etokimab)		Etokimab_20mg_q4w	EASI75	A	s	16	61	10
85	NCT03533751 (Etokimab)		Etokimab_300mg_150mg_q8w	EASI75	A	s	16	59	14
85	NCT03533751 (Etokimab)		Etokimab_300mg_150mg_q4w	EASI75	A	s	16	60	12
85	NCT03533751 (Etokimab)		Etokimab_600mg_300mg_q4w	EASI75	A	s	16	60	11
85	NCT03533751 (Etokimab)		Placebo	EASI90	A	s	16	60	3
85	NCT03533751 (Etokimab)		Etokimab_20mg_q4w	EASI90	A	s	16	61	5
85	NCT03533751 (Etokimab)		Etokimab_300mg_150mg_q8w	EASI90	A	s	16	59	7
85	NCT03533751 (Etokimab)		Etokimab_300mg_150mg_q4w	EASI90	A	s	16	60	7
85	NCT03533751 (Etokimab)		Etokimab_600mg_300mg_q4w	EASI90	A	s	16	60	2
85	NCT03533751 (Etokimab)		Placebo	IGA	A	s	16	60	8
85	NCT03533751 (Etokimab)		Etokimab_20mg_q4w	IGA	A	s	16	61	7
85	NCT03533751 (Etokimab)		Etokimab_300mg_150mg_q8w	IGA	A	s	16	59	8
85	NCT03533751 (Etokimab)		Etokimab_300mg_150mg_q4w	IGA	A	s	16	60	10
85	NCT03533751 (Etokimab)		Etokimab_600mg_300mg_q4w	IGA	A	s	16	60	9
85	NCT03533751 (Etokimab)		Placebo	DLQI	A	s	16	60									-5.61	0.946
85	NCT03533751 (Etokimab)		Etokimab_20mg_q4w	DLQI	A	s	16	61									-5.35	0.966
85	NCT03533751 (Etokimab)		Etokimab_300mg_150mg_q8w	DLQI	A	s	16	59									-6.52	0.945
85	NCT03533751 (Etokimab)		Etokimab_300mg_150mg_q4w	DLQI	A	s	16	59									-6.05	0.945
85	NCT03533751 (Etokimab)		Etokimab_600mg_300mg_q4w	DLQI	A	s	16	60									-5.18	1.036
85	NCT03533751 (Etokimab)		Placebo	SAE	A	s	16	60	1
85	NCT03533751 (Etokimab)		Etokimab_20mg_q4w	SAE	A	s	16	61	2
85	NCT03533751 (Etokimab)		Etokimab_300mg_150mg_q8w	SAE	A	s	16	59	3
85	NCT03533751 (Etokimab)		Etokimab_300mg_150mg_q4w	SAE	A	s	16	60	3
85	NCT03533751 (Etokimab)		Etokimab_600mg_300mg_q4w	SAE	A	s	16	60	3
[truncated: 2,010 more rows]

## Sheet: ROB
	Random sequence generation		Allocation concealment		Blinding of participants and personnel		Blinding of outcome assessment		Incomplete outcome data		Selective reporting		Other bias
Reference	Judgment (Low, Unclear, High)	Support	Judgment (Low, Unclear, High)	Support	Judgment (Low, Unclear, High)	Support	Judgment (Low, Unclear, High)	Support	Judgment (Low, Unclear, High)	Support	Judgment (Low, Unclear, High)	Support	Judgment (Low, Unclear, High)	Support
Sowden UK 1991	Unclear	Insufficient information available from publication or online supplements	Unclear	Insufficient information	Low	Quote: "...identical-looking placebo...",	Low	During the course of the study, the clinical investigators, research nurses and patients were unaware of the specific drugs which the patients were taking.	High	25% of patients in the placebo group were crossed over prematurely and excluded	Unclear	protocol not cited	Low	No reason to suspect other bias
Sowden UK 1991
Hanifin USA 1993	Low	Quote: "A randomisation sequence generated by Genentech. Inc. biostatistics group was used. Patients were randomised to treatment arm according to a dynamic, adaptive randomisation scheme..." Comment: sufficiently described in publication	Unclear	Insufficient information	low	Sufficiently described in publication: placebo and active treatment were both administered as injections	Unclear	Insufficient information available from publication or online supplements	High	No Intention to treat	Unclear	protocol not cited	Low	No reason to suspect other bias
Hanifin USA 1993						Placebo injections
Munro UK 1994	Unclear	Insufficient information available from publication or online supplements	Unclear	Insufficient information	Low	Quote: "...identical placebo capsules..." Comment: sufficiently described in publication	Unclear	Insufficient information from publication	High	21% drop outs, no information on handling of missing data	Unclear	protocol not cited	Unclear	Unvalidated new outcome measure
Munro UK 1994										A lot of early cross-over in the placebo arm
Czech Germany 2000	Low	Quote: "...computer-generated randomizaton schedule...". Comment: sufficiently described in publication	Unclear	Insufficient information	Unclear	Insufficient information	Unclear	Insufficient information available from publication or online supplements	Low	Only 3% drop outs and ITT analysis	Unclear	protocol not cited	Unclear	Comparison of different dosing regimens of one drug without placebo group
Czech Germany 2000										Intention to treat used with last observation carried forward
Jang Korea 2000	Unclear	Insufficient information available from publication or online supplements	Unclear	Insufficient information available from publication or online supplements	Unclear	Insufficient information available from publication or online supplements	Unclear	Insufficient information available from publication or online supplements	Unclear	Unclear if patients dropped out, unclear if ITT was performed	Unclear	Not all outcomes, that were listed in the methods section, have been reported	Unclear	No clear information on funding and conflict of interest
Jang Korea 2000												protocol not cited
Granlund Finland 2001	Unclear	Insufficient information available from publication or online supplements	Unclear	Insufficient information available from publication or online supplements	High	Quote: "The study was an open, randomised, controlled, parallel-group study with 2 treatment limbs..." Comment: open-label trial	High	Quote: "The study was an open, randomised, controlled, parallel-group study with 2 treatment limbs..." Comment: open-label trial	Unclear	Handling of drop outs unclear	Unclear	protocol not cited	Low	No reason to suspect other bias
Granlund Finland 2001						Not blinded		Not blinded		Unclear how missing data is handled
Berth-Jones UK 2002	Low	Quote: ".. treatment was randomised balanced block of four using computer-generated numbers ...". Comment: sufficiently described in publication	Unclear	Insufficient information	Low	Quote: "both treatments were provided in sealed gelatine capsules identical in appearance, taste and smell". Comment: sufficiently described in publication	Unclear	Insufficiently described in publication	High	Intention-to-treat, but 44% drop outs and but no information on handling of missing data	Unclear	not all outcomes described in methods part have been reported, protocol not cited	High	Baseline imbalance in SASSAD scores at baseline
Berth-Jones UK 2002						Matching placebo				9/19 patients in Azathioprine arm withdrew
Pacor Italy 2004	Unclear	Insufficient information available from publication or online supplements	Unclear	Insufficient information available from publication or online supplements	Low	Comment: double-blind; placebo tablets looking like cyclosporin and placebo ointment looking like tacrolimus cream; all treatments administered by a person unaware who was participating in the study	Low	All treatments were administered by a person unaware who was participating in the study.	Low	No drop outs	Unclear	protocol not cited	Unclear	AUC analysis with different baseline values was not corrected for
Pacor Italy 2004
Bemanian Iran 2005	Unclear	Insufficient information	Unclear	Insufficient information	High	This was an open-label trial, as blinding impossible. One group received oral cyclosporine, the other group immunoglobulin (Sandglobulin-Novartis), as slow IV infusion	High	This was an open-label trial, as blinding impossible. One group received oral cyclosporine, the other group immunoglobulin (Sandglobulin-Novartis), as slow IV infusion	High	Exclusion of patients due to poor cooperation	Unclear	protocol not cited	Unclear	Different age distribution in study groups that was not controlled for
Meggitt UK 2006	Low	Quote: "Treatment allocation was done with minimization (minim computer program, version 1.5) by an independent clinician..." Comment: sufficiently described in publication	Unclear	Insufficient information	Low	Quote: "Neither investigator nor patient knew which treatment had been allocated..." Comment: sufficiently described in publication	Unclear	Insufficient information available from publication or online supplements	Unclear	Unclear how missing data for SASSAD were handled	Unclear	Not all outcomes, that were listed in the methods section, have been reported	Low	No reason for other bias
Meggitt UK 2006						Azathioprine and placebo were formulated as suspensions that looked and tasted alike						protocol not cited
Jee Korea 2011	Unclear	Insufficient information available from publication or online supplements	Unclear	Insufficient information available from publication or online supplements	Unclear	Insufficient information available from publication or online supplements	Unclear	Insufficient information available from publication or online supplements	High	12 % drop outs, but no intention to treat or information on handling of missing data	Unclear	protocol not cited	High	Baseline imbalance in SCORAD
Jee Korea 2011
Schram Holland 2011	Low	Quote: "Randomization was performed in a 1:1 ratio by using a computerized program (TENALEA Clinical Trial Data Management System) with the (nondeterministic) minimization method described by Pocock and Simon.24 Patient factors (strata) did not influence the allocation scheme" Comment: sufficiently described in publication	Low	Quote: "Concealment of allocation was achieved by using a computerized program" Comment: sufficiently described in publication	High	Quote: "Patients and safety assessors were not blinded" Comment: patients were not blinded	Unclear	Quote: "Clinical outcome measurements were assessed by trained efficacy assessors, who were blinded for allocation" Comment: sufficiently described in publication, assessor blinded	Low	10% drop outs, intention-to-treat	Low	All outcomes reported	Low	No reason to suspect other bias
Schram Holland 2011								Unblinded safety assessment
El-Khalawany Egypt 2013	Low	Quote: "The patients were randomly (computer-generated simple randomisation method) divided into two equal groups" Comment: sufficient information available from publication	Unclear	Insufficient information	High	open label	High	Open label	Low	No drop-outs	Low	All outcomes reported	Low	No reason to suspect other bias
El-Khalawany Egypt 2013						No mention of blinding		No mention of blinding
Iyengar USA 2013	Unclear	Insufficient information available from publication or online supplements	Unclear	Insufficient information available from publication or online supplements	Unclear	Insufficient information available from publication or online supplements	Unclear	Insufficient information available from publication or online supplements	Low	no drop outs	High	PGA and SGA in protocol but not in results	Low	No reason to suspect other bias
Iyengar USA 2013						Double blind		Double blind
Beck USA 2014	Low	Quote: "...a central randomisation scheme provided by an interactive voice response system.." Comment: sufficiently described in protocol, page 28	Low	Quote: "Placebo matching REGN668 is prepared in the same formulation as REGN668 without the addition of protein". Comment: sufficiently described in protocol, page 27	Low	Quote: "Study patients, the principal investigators, and study site personnel (with the exception of the designated unblinded study pharmacist, or designee) will remain blinded to all randomization assignments throughout the duration of the study."; "Quote: "Placebo matching REGN668 is prepared in the same formulation as REGN668 without the addition of protein." Comment: sufficiently described in…	Low	Quote: "Study patients, the principal investigators, and study site personnel (with the exception of the designated unblinded study pharmacist, or designee) will remain blinded to all randomization assignments throughout the duration of the study." Comment: sufficiently described in study protocol	Low	According to protocol: last observation carried forward (LOCF) method used to impute missing values	Low	All outcomes were reported	Low	No reason to suspect other bias
Beck USA 2014				Central randomisation scheme provided by an interactive voice response system
Simpson USA 2016 SOLO1	Low	Quote: "Randomization was conducted by means of a central interactive voiceresponse system and was stratified according to disease severity (IGA score, 3 vs. 4) and region." Comment: sufficiently described in publication	Low	Quote: "Randomization was conducted by means of a central interactive voiceresponse system and was stratified according to disease severity (IGA score, 3 vs. 4) and region." Comment: sufficiently described in publication	Low	Quote: "Masking: Triple (Participant, Investigator, outcomes Assessor)","Blinded, coded kits containing dupilumab or placebo were used to mask the assigned treatment." Comment: sufficiently described in trial register	Low	Quote: "Masking: Triple (Participant, Investigator, outcomes Assessor)" Comment: sufficiently described in trial register	Low	Quote: "…missing values were imputed by means of the last-observation-carried-forward method.", "We performed three prespecified sensitivity analyses…with various methods to handle missing data." Comment: sufficiently described in publication	Low	all outcomes reported	Low	no reason to suspect other bias
Simpson USA 2016 SOLO1		Blinded, coded kits containing dupilumab or placebo were used to mask the assigned treatment						Blinded, coded kits containing dupilumab or placebo were used to mask the assigned treatment		For continuous end points, we treated data that were collected after the use of rescue medication as missing, and subsequently we performed multiple imputation of missing data using the Markov-chain Monte Carlo algorithm and a regression model to generate multiple complete data sets at each time point.
Simpson USA 2016 SOLO2	Low	Quote: "Randomization was conducted by means of a central interactive voiceresponse system and was stratified according to disease severity (IGA score, 3 vs. 4) and region." Comment: sufficiently described in publication	Low	Quote: "Randomization was conducted by means of a central interactive voiceresponse system and was stratified according to disease severity (IGA score, 3 vs. 4) and region." Comment: sufficiently described in publication	Low	Quote: "Masking: Triple (Participant, Investigator, outcomes Assessor)","Blinded, coded kits containing dupilumab or placebo were used to mask the assigned treatment." Comment: sufficiently described in trial register	Low	Quote: "Masking: Triple (Participant, Investigator, outcomes Assessor)" Comment: sufficiently described in trial register	Low	Quote: "…missing values were imputed by means of the last-observation-carried-forward method.", "We performed three prespecified sensitivity analyses…with various methods to handle missing data." Comment: sufficiently described in publication	Low	all outcomes reported	Low	no reason to suspect other bias
Simpson USA 2016 SOLO2								Blinded, coded kits containing dupilumab or placebo were used to mask the assigned treatment		For continuous end points, we treated data that were collected after the use of rescue medication as missing, and subsequently we performed multiple imputation of missing data using the Markov-chain Monte Carlo algorithm and a regression model to generate multiple complete data sets at each time point.
Khattri USA 2017	Low	Quote: "Patients underwent 1:1 randomization using a computer-generated subject randomization table by an unblinded pharmacist." Comment: sufficiently described in publication	Low	Quote: "Patients underwent 1:1 randomization using a computer-generated subject randomization table by an unblinded pharmacist." Comment: sufficiently described in publication	Low	Quote: "…patients received ustekinumab and placebo as injections…" Comment: double-blind	Low	Double (Participant, Investigator)	Low	Quote: "Subjects that withdrew from the study before completing 4 weeks (and a lesional biopsy at 4 weeks) were considered treatment failures. For subjects who dropped out after this time point, the last visit was considered as our primary endpoint (last observation carried forward)." Comment: handling of missing data is described	Low	Pre-specified outcomes reported	Low	no reason to suspect other bias
Thaci Germany 2015	Low	Quote: "Randomisation was stratified by disease severity (moderate [IGA=3] vs severe [IGA=4]) and region (Japan vs rest of world). We used a central randomisation scheme, provided by an interactive voice response system to the designated study pharmacist or qualified designee." Comment: sufficiently described in publication	Low	We used a central randomisation scheme, provided by an interactive voice response system to the designated study pharmacist or qualified designee." Comment: sufficiently described in publication	Low	Quote: Study patients, principal investigators, study centre personnel, Regeneron and Sanofi personnel, and contract research organisation personnel in regular contact with study centres were masked to treatment assignment during the study, and allocation was concealed." Comment: sufficiently described in publication	Low	Quote: Study patients, principal investigators, study centre personnel, Regeneron and Sanofi personnel, and contract research organisation personnel in regular contact with study centres were masked to treatment assignment during the study, and allocation was concealed." Comment: sufficiently described in publication	Low	9% drop out, last observation carried forward method for missing data	Low	All outcomes reported	Low	No reason to suspect other bias
Thaci Germany 2015				Randomisation was stratified by disease severity (moderate [IGA=3] vs severe [IGA=4]) and region (Japan vs rest of world).		Drug kits were coded, providing masking to treatment assignment. Patients on regimens given every 2 weeks and every 4 weeks received volume-matched placebo.
Blauvelt USA 2017	Low	Quote: "Patients were randomly assigned (3:1:3)…using a central randomisation scheme provided by an interactive voice/web response system…" Comment: sufficiently described in publication	Low	Quote: "Patients were randomly assigned (3:1:3)…using a central randomisation scheme provided by an interactive voice/web response system…", The study remained blinded to all individuals (including patients, investigators, and study personnel) until the time of prespecified unblinding, except for the statistician who provided the randomisation sequence..." Comment: sufficiently described in publi…	Low	Quote: Patients given dupilumab q2w received matching placebo in the weeks when dupilumab was not given. Blinded study drug kits with a medication numbering system was used. Placebo was provided in identical syringes. The study remained blinded to all individuals (including patients, investigators, and study personnel) until the time of prespecified unblinding... Comment: sufficiently described i…	Low	Quote: "The study remained blinded to all individuals (including patients, investigators, and study personnel) until the time of prespecified unblinding, except for the statistician who provided the randomisation sequence..." Comment: sufficiently described in publication	Low	Efficacy analyses for week 52 and timecourse over each study visit were done in the subset of full analysis set patients (FAS-52) who were randomised by April 27, 2015, and would have completed the week 52 visit by April 27, 2016 (cutoff date for data submission to the US FDA).	Low	all outcomes reported	Low	no reason to suspect other bias
Blauvelt USA 2017								Blinded study drug kits with a medication numbering system were used
Goujon France 2018	Low	Quote: "Eligible patients were assigned in a 1:1 ratio to receive either methotrexate (15mg/kg/wk in a single oral dose) or cyclosporine 82.5mg/kg of body weight/d divided in 2 oral doses). The randomization was performed centrally using computer-generated random numbers..." Comment: sufficiently described in publication	Low	Quote: "The randomization was performed centrally using computer-generated random numbers..." Comment: sufficiently described in publication	High	Quote: "Only the assessors were blind to the treatment allocation." Comment: participants and personnel were not blinded	Low	Quote: "Only the assessors were blind to the treatment allocation."	Unclear	Sample size decreases substantially with each time point	Low	All clinical outcomes reported	Low	no reason to suspect other bias
Ruzicka Germany 2017	Low	Quote: "Patients underwent randomization with the use of a centralized interactive voice or online response system…in a 1:1:1:1:1 ratio, with treatment assignments stratified according to geographic region." Comment: sufficiently described in publication	Low	Quote: "Patients underwent randomization with the use of a centralized interactive voice or online response system…in a 1:1:1:1:1 ratio, with treatment assignments stratified according to geographic region." Comment: sufficiently described in publication	Low	Double blind	Low	Quote: "The primary efficacy end point was the percentage improvement between baseline and week 12 in the score on the pruritus visual-analogue scale,25 which was recorded daily by patients who used an electronic reporting tool in a double-blind man- ner."	High	Per-protocol population used in analysis of outcomes	Low	all outcomes reported	Low	no reason to suspect other bias
Saeki Japan 2017	Low	Quote: "Eligible patients were randomized (1:1:1) to receive ustekinumab…or placebo subcutaneously…The study randomization, based on a computer-generated randomization schedule, was balanced using permuted blocks." Comment: sufficiently described in publication	Low	Quote: "Eligible patients were randomized (1:1:1) to receive ustekinumab…or placebo subcutaneously…The study randomization, based on a computer-generated randomization schedule, was balanced using permuted blocks." Comment: sufficiently described in publication	Low	Quote: "All patients, investigators and the study sponsor were blinded to treatment allocation and the blinding was maintained until all patients completed the study and the database was locked." Comment: sufficiently described in publication	Low	Quote: "All patients, investigators and the study sponsor were blinded to treatment allocation and the blinding was maintained until all patients completed the study and the database was locked." Comment: sufficiently described in publication	Low	Quote: "Missing data were imputed using last observation carried forward. The full analysis set (for efficacy analyses) was based on all randomized patients who received at least one administration of the study treatment…" Comment: sufficiently described in publication	Low	all outcomes reported	Low	no reason to suspect other bias
Guttman-Yassky USA 2019 Upadacitinib	Low	Quote: "An interactive response system referring to a schedule previously generated via computer by statisticians from the study sponsor was used to randomize qualifying patients 1:1:1:1"	Low	Quote: "An interactive response system referring to a schedule previously generated via computer by statisticians from the study sponsor was used to randomize qualifying patients 1:1:1:1"	Low	Quote: "Patients, investigators, and the sponsor were blinded to allocation."	Low	Quote: "Patients, investigators, and the sponsor were blinded to allocation."	Low	Quote: "Missing data were handled by last‐observation‐car-ried‐forward (continuous variables) and non‐responder‐imputation(categorical variables)."	High	DLQI not reported	Low	No reason to suspect other bias
de Bruin-Weller Netherlands 2018	Low	Quote: "At baseline, patients were randomized (1:1:1)…, using a central interactive voice-/web-response randomization system…."Comment: sufficiently described in publication	Low	Quote: "...using a central interactive voice-/web-response randomization system...","Except for the statistician who provided the randomization sequence, the IDMC statistician and IDMC members, the study remained blinded to all individuals…" Comment: sufficiently described in publication	Low	Quote: "The blinded study drug…was provided in coded kits with a medication numbering system. Except for the statistician who provided the randomization sequence, the IDMC statistician and IDMC members, the study remained blinded to all individuals…" Comment: sufficiently described in publication	Low	Quote: "Except for the statistician who provided the randomization sequence, the IDMC statistician and IDMC members, the study remained blinded to all individuals…" Comment: sufficiently described in publication	Low	Quote: "Efficacy assessment were based on the full-analysis set, which included all randomized patients, based on the treatment allocated as randomized (intention-to-treat)." and "Most patients completed the study treatment (98.2%, 100% and 95,4% in the....groups"	Low	all outcomes reported	Low	no reason to suspect other bias
de Bruin-Weller Netherlands 2018								The blinded study drug (dupilumab or placebo) was provided in coded kits with a medication numbering system		Continuous end points were analysed using multiple imputation with ANCOVA
Guttman-Yassky USA 2018 Fezakinumab	Unclear	Quote: "Patients were randomly assigned to either intravenous fezakinumab or placebo (2:1)…" Comment: not sufficiently described in publication and supplemental material; no additional information about randomization are provided	Unclear	Quote: "Patients were randomly assigned to either intravenous fezakinumab or placebo (2:1)…" Comment: not sufficiently described in publication and supplemental material; no additional information about randomization and allocation concealment are provided	Low	Quote: "...Patients were randomly assigned to either intrave- nous fezakinumab or placebo…", Comment: double-blind	Low	From protocol: Triple (Participant, Care Provider, Investigator)	Low	Quote: "…efficacy variables were analyzed in the modified intention-to-treat (ITT) population, where any patient that started treatment was included in the analysis, and patients that stopped treatment earlier than 12 weeks (N=7, 11.6%) were defined as nonresponders." Comment: sufficiently described in publication	Low	all outcomes reported	Low	no reason to suspect other bias
Guttman-Yassky USA 2018 Fezakinumab		No details		No details		From protocol: Triple (Participant, Care Provider, Investigator)
Guttman-Yassky USA 2018 Baricitinib	Low	Quote: "Patients were randomized by using an interactive response technology (IRT) system in a 4:3:3 ratio to….PAREXEL (Waltham, MA) generated the randomization schedule and maintained the IRT." Comment: sufficiently described in publication	Low	Quote: " Parexel (Waltham, MA) generated the randomization schedule and maintained the IRT. Investigators enrolled patients and dispensed interventions per assignment provided by the IRT." Comment: sufficiently described in publication	Low	Quote: "Patients, investigators, and study site personnel were blinded to treatment allocation." Comment: sufficiently described in publication	Low	Quote: "Patients, investigators, and study site personnel were blinded to treatment allocation." Comment: sufficiently described in publication	Low	Quote: "…last observation carried forward (LOCF) analysis was performed…" and "All randomized patients were included in the intention-to-treat population." Comment: sufficiently described in publication	Low	all outcomes reported	Low	no reason to suspect other bias
Guttman-Yassky USA 2018 Baricitinib										A week-16 last observation carried forward (LOCF) analysis was performed
Simpson USA 2018 Lebrikizumab	Low	Quote: "Patients were randomized 1:1:1:1…", "A blocked randomization scheme stratified by region was used with a block size of 4." Comment: sufficiently described in publication and supplementary methods	Unclear	Comment: no sufficient information about allocation concealment	Low	Quote: "To maintain blinding, a placebo arm was included, and all patients were administered 2 prefilled syringes on day1. Placebo patients received…syringes filled with placebo.", "Placebo was prepared with the same formulation as lebrikizumab without addition of the active agent, and both formulations were identical in appearance." Comment: sufficiently described in publication and supplementar…	Low	Double blind	Low	Quote: "Primary and secondary efficacy analyses included all patients who were randomized and received ≥1 dose of study drug and were analyzed according to the treament assigned at randomization.", "...using a mixed-effects model...Missing data were implicitly imputed by the model (assuming missing at random)." Comment: sufficiently described in supplementary methods	Low	All outcomes reported	Low	no reason to suspect other bias
Simpson USA 2018 Lebrikizumab						Double blind				Patients missing an EASI score at week 12 were considered nonresponders.
Wollenberg USA 2018	Low	Quote: "Participants were randomized 1:1:1:1 to receive placebo or tralokinumab….", "An Interactive Web and Voice Response System (IWRS/IVRS) was used to randomize patients to a treatment group. A patient was considered randomized into the study when the site staff notified the IWRS/IVRS that the patient met the study eligibility criteria and the IWRS/IVRS provided the assignment of investigation…	Low	Quote: "Participants were randomized 1:1:1:1 to receive placebo or tralokinumab….", "An Interactive Web and Voice Response System (IWRS/IVRS) was used to randomize patients to a treatment group. A patient was considered randomized into the study when the site staff notified the IWRS/IVRS that the patient met the study eligibility criteria and the IWRS/IVRS provided the assignment of investigation…	Low	Quote: "This was a double-blind study in which patients, investigators, and sponsor staff were blinded to the treatment received. Tralokinumab and placebo are visually distinct when stored in vials and are not matched for viscosity; however, they cannot be visually distinguished when drawn into a syringe. Therefore, to ensure appropriate blinding in the study, investigational product was handled …	Low	Quote: "This was a double-blind study in which patients, investigators, and sponsor staff were blinded to the treatment received. Tralokinumab and placebo are visually distinct when stored in vials and are not matched for viscosity; however, they cannot be visually distinguished when drawn into a syringe. Therefore, to ensure appropriate blinding in the study, investigational product was handled …	Low	Quote: "The primary population for analysis was the intention-to-treat (ITT) population…", "For continuous end points, no imputation for missing data was applied. For binary end points, a last observation carried forward approach was used." Comment: handling of drop-outs sufficiently described	Low	all outcomes reported	Low	no reason to suspect other bias
Blauvelt USA 2018	Low	Quote: "Patients were randomized (1:1) via an interactive response technology system to subcutaneous dupilumab or placebo…" Comment: sufficiently described in publication	Low	Quote: "Patients were randomized (1:1) via an interactive response technology system to subcutaneous dupilumab or placebo…" Comment: sufficiently described in publication	Low	Quote: "Dupilumab (300 mg) or placebo were adminis- tered subcutaneously weekly. A 600-mg loading dose of dupilumab or matching placebo was administered on day 1. ", "Patients and personnel involved were blinded to all randomization assignments." Comment: double-blind, sufficiently described in publication	Low	"Patients and personnel involved were blinded to all randomization assignments." Comment: sufficiently described in publication	Unclear	Quote: "Analyses included all randomized patients who received any study drug or vaccine injection and had measured responses to the tetanus toxoid vac- cine.", " patients with missing values were excluded."	Low	all outcomes reported	Low	no reason to suspect other bias
Blauvelt USA 2018										Efficacy data were set to missing after rescue treatment was used or a patient discontinued
Guttman-Yassky USA 2019 Dupilumab	Low	Quote: "A central randomization scheme was used and provided by an interactive response technology system to the designated study pharmacist or qualified designee.", "Patients were randomized 1:1..." Comment: sufficiently described in publication and supplementary tables	Low	Quote: "A central randomization scheme was used and provided by an interactive response technology system to the designated study pharmacist or qualified designee." Comment: sufficiently described in publication and supplementary tables	Low	double-blind, " Drug kits were coded, masking the treatment assigned." Comment: sufficiently described in publication and supplementary tables	Low	double-blind, " Drug kits were coded, masking the treatment assigned." Comment: sufficiently described in publication and supplementary tables; Quadruple masking (Participant, Care provider, Investigator, Outcomes Assessor) described in trial registration	Unclear	Missing values for primary and secondary continuous variables were imputed using the last observation carried forward method while data were set to missing after rescue medication.	Low	all outcomes reported in publication and online supplementary tables	Low	no reason to suspect other bias
Guttman-Yassky USA 2019 GBR 830	Low	Quote: " Eligible subjects were randomized 3:1 to receive intravenous GBR 830 (10 mg/kg) or corresponding placebo by using a computer-generated scheme reviewed and approved by an independent statistician." Comment: sufficiently described in publication	Low	Quote: " Eligible subjects were randomized 3:1 to receive intravenous GBR 830 (10 mg/kg) or corresponding placebo by using a computer-generated scheme reviewed and approved by an independent statistician." Comment: sufficiently described in publication	Low	Quote: " Subjects received 2 intravenous infusions of GBR 830 or placebo on days 1 and 29..." Comment: double-blind	Low	Comment: Quadruple masking (Participant, Care provider, Investigator, Outcomes Assessor) described in trial registration	Low	Intention to treat. mixed-models repeated measures approach	High	DLQI not reported	Low	no reason to suspect other bias
Guttman-Yassky USA 2019 GBR 830						Study drugs were identical in appearance		Double blind
Simpson USA 2018 Apremilast	Low	Quote: "Eligible patients were randomly assigned (1:1:1) to receive placebo, apremilast 30mg twice daily, or apremilast 40mg twice daily for 12 weeks (placebo-controlled period)…with an interactive web-response or interactive voice-response system." and "At week 12, patients initially randomly assigned to receive placebo were reassigned randomly (1:1) to double-blind treatment with apremilast 30m…	Low	Quote: "Eligible patients were randomly assigned (1:1:1) to receive placebo, apremilast 30mg twice daily, or apremilast 40mg twice daily for 12 weeks (placebo-controlled period)…with an interactive web-response or interactive voice-response system." Comment: sufficiently described in publication	Low	Quote: "To maintain double-blind conditions for patients and clinical study personnel throughout the 24-week trial, assigned treatments were dispensed only by authorized personnel at each study side in coded, identically appearing blister cards containing the assigned treatment and dose." Comment: sufficiently described in publication	Low	Comment: Triple masking (Participant, Investigator, Outcomes Assessor) described in trial registration	Low	Quote: "Efficacy data were assessed in the intention-to-treat population, which included all randomized patients who received at least one dose of study medication according to the group to which they were randomly assigned.." and "…missing values imputed using last-observation-carried-forward methodology." Comments:sufficiently described	Unclear	Itch NRS not reported (listed in protocol) but itch VAS is	Low	No reason to suspect other bias
Simpson USA 2018 Apremilast		Permuted block method		Permuted block method				To maintain double-blind conditions for patients and clinical study personnel throughout the 24-week trial, assigned treatments were dispensed only by authorized personnel at each study site in coded, identically appearing blister cards containing the assigned treatment/dose				Comment: Pruritus Numerical rating scale at Week 12 is reported, but in study registration Week 4 should be reported
Simpson USA 2019 Tezepelumab	Low	Quote: "…a subject identification (SID) number was assigned by a central interactive voice/web response system. The SID number was used to identify the patient during the screening process ans throughout study participation, if applicable.", "…patients were randomized 1:1...to receive placebo or tezepelumab..." Comment: sufficiently described in publication and supplementary material	Low	Quote: "…a subject identification (SID) number was assigned by a central interactive voice/web response system. The SID number was used to identify the patient during the screening process ans throughout study participation, if applicable.", "…patients were randomized 1:1...to receive placebo or tezepelumab..." Comment: sufficiently described in publication and supplementary material	Low	Quote: "Each patient received tezepelumab 280 mg or placebo as one 1 ml subcutaneous (SC) injection…", "The patient…and the investigator or sponsor staff were blinded to the treatment received…Since tezepelumab and placebo are not identical, an unblinded investigational product manager prepared the study treatment...The study treatment was than administered by a blinded-study team member." Commen…	Low	Quote: "The patient…and the investigator or sponsor staff were blinded to the treatment received…Since tezepelumab and placebo are not identical, an unblinded investigational product manager prepared the study treatment...The study treatment was than administered by a blidned-study team member." Comment: sufficiently described in publication and supplementary material	High	Smaller sample size than randomized used in efficacy analysis (CT.gov)	Low	all outcomes reported	Low	No reason to suspect other bias
Simpson USA 2019 Tezepelumab						Each study site maintained a written plan detailing which staff members were blinded or unblinded, and the process of study treatment preparation used to maintain the blind.		Each study site maintained a written plan detailing which staff members were blinded or unblinded, and the process of study treatment preparation used to maintain the blind.
Werfel Germany 2018	Low	Quote: "Patients were randomized by using a 2:1 allocation to receive oral ZPL-3893783 (30 mg) or placebo once daily for 8 weeks.", "A computer-generated pseudorandom code generated by using the method of permuted blocks was used to assign patients to treatment within each stratum. Randomization occurred through an interactive Web-based system." Comment: sufficiently described in publication	Low	Quote: "A computer-generated pseudorandom code generated by using the method of permuted blocks was used to assign patients to treatment within each stratum. Randomization occurred through an interactive Web-based system." Comment: sufficiently described in publication	Low	Quote: "...to receive oral ZPL-3893783 (30 mg) or placebo once daily for 8 weeks…" Comment: double-blind	Low	Comment: in trial registration masking of outcome assessor is defined	High	Multiple imputation; similar results using full analysis set and per-protocol populations; different results in the worst-case imputation indicating the main results are biased to the null	Low	all outcomes reported	Low	no reason to suspect other bias
Werfel Germany 2018						No reason to suspect unblinding		Double blind
NCT01785602; Fevipiprant (QAW039)	Unclear	Quote: "randomized" Comment: no sufficient information about random sequence generation	Unclear	Quote: "randomized" Comment: no sufficient information about allocation concealment	Low	Quote: "Experimental: QAW039: Participants received QAW039 450 mg daily by mouth. Drug: QAW039 Capsules Placebo Comparator: Placebo Participants received matching placebo to QAW039. Comment: double-blind	Low	Double blind	Unclear	Insufficient information	Low	All outcomes reported	Low	No reason to suspect other bias
Gooderham Canada 2019	Low	Quote: "Patients were randomly assigned (1:1:1:1:1) to receive oral abrocitinib(200,100,30,or10mg) once daily or placebo once daily for 12 weeks. Randomization was via an interactive response technology system."	Low	Quote: "Patients were randomly assigned (1:1:1:1:1) to receive oral abrocitinib(200,100,30,or10mg) once daily or placebo once daily for 12 weeks. Randomization was via an interactive response technology system."	Low	Quote: "Blinded abrocitinib and placebo tablets were delivered to the study sites in blister packs. Patients, investigators, and sponsors were blinded to study treatment."	Low	Quote: "Blinded abrocitinib and placebo tablets were delivered to the study sites in blister packs. Patients, investigators, and sponsors were blinded to study treatment."	High	Quote: "Efficacy was assessed in the full analysis set, which was a modified intention-to-treat population that included all patients who received 1 dose or more of the study drug except for 4 patients from 1 site. Patients from this site were excluded before unmasking the database because of major protocol deviations, which included multiple monitoring findings that revealed lack of principal in…	Unclear	proportion of patiens achieving SCORAD50 and SCOARD75 not reported (described in trial protocol as secondary outcome, page 35)	Low	No reason to suspect other bias
Gooderham Canada 2019										Comment: 267 were patients randomized; but only 245 were patients analyzed for efficacy end points
Silverberg USA 2019 Nemolizumab	Low	Quote: "Randomization was generated by the Clinical Research Organization. Treatment was assigned centrally via Interactive Response Technology (IRT). All eligible subjects were randomly assigned to one of the four treatment groups in a 1:1:1:1 ratio. A randomization number was allocated to each eligible subject at baseline by the IRT system..." Comment: sufficiently described in supporting infor…	Low	Quote: "Randomization was generated by the Clinical Research Organization. Treatment was assigned centrally via Interactive Response Technology (IRT). All eligible subjects were randomly assigned to one of the four treatment groups in a 1:1:1:1 ratio. A randomization number was allocated to each eligible subject at baseline by the IRT system..." Comment: sufficiently described in supporting infor…	Low	Comment: quadruple blinding descriped in trial registration	Low	Comment: quadruple blinding descriped in trial registration	Unclear	On CT.gov, the analyses are said to be done on the ITT population, but the "number analyzed" for each analysis is not the full data set.	Low	All prespecified outcomes reported	Low	No reason to suspect other bias
Simpson USA 2020 Dupilumab adolescent	Low	Quote: "central randomization scheme provided by an interactive voice response system (IVRS)/interactive web response system (IWRS) to the designated study pharmacist (or qualified designee)"	Low	Quote: "central randomization scheme provided by an interactive voice response system (IVRS)/interactive web response system (IWRS) to the designated study pharmacist (or qualified designee)"	Low	Quote: "Masking: Quadruple (Participant, Care Provider, Investigator, Outcomes Assessor)"; "participants randomized to the placebo group received placebo matching 300 mg dupilumab (including doubling the amount of placebo on day 1 to match the loading dose"	Low	Quote: "Masking: Quadruple (Participant, Care Provider, Investigator, Outcomes Assessor)"; "participants randomized to the placebo group received placebo matching 300 mg dupilumab (including doubling the amount of placebo on day 1 to match the loading dose"	Low	Analyses done on all randomized patients	Low	All outcomes reported	Low	No reason to suspect other bias
Simpson USA 2020 Dupilumab adolescent		Quote: "Eligible patients were randomized (1:1:1) by an interactive voice response system and stratified by baseline Investigator’s Global Assessment (IGA) score (3 vs 4) and body weight (<60 kg vs ≥60 kg)…"
Chan UK 2020	Low	"A secure web-based randomization system randomized participants 1:1 to receive either omalizumab or placebo. The sequence was computer generated by the UK Clinical Research Collaboration... Participants were randomized using minimization, which minimized the imbalance across groups according to the characteristics of participants already randomized."	Low	"A secure web-based randomization system randomized participants 1:1 to receive either omalizumab or placebo. The sequence was computer generated by the UK Clinical Research Collaboration... Participants were randomized using minimization, which minimized the imbalance across groups according to the characteristics of participants already randomized." "Randomization details were electronically de…	Low	"Participants, caregivers, and staff involved in outcome assessments and the investigators were masked to the treatment assignment until data analysis was complete."	Low	"Participants, caregivers, and staff involved in outcome assessments and the investigators were masked to the treatment assignment until data analysis was complete."	Low	"Analysis was conducted using the intention-to-treat principle. All eligible participants were analyzed in the group to which they were randomized." Reasons for the exclusion/withdrawal of participants was described. Note: not all participants randomized ended up in analysis; 30 in each group analyzed. Sensitivity analyses examining impact of missing data	Low	Prespecified outcomes reported	Low	No reason to suspect other bias
Simpson 2020 BREEZE-AD 1	Unclear	No details given	Low	"Treatment allocation was blinded to patients and investigators. At each visit, double-blind investigational products, including identical matching placebo tablets, were assigned by an interactive web response system."	Low	"Treatment allocation was blinded to patients and investigators. At each visit, double-blind investigational products, including identical matching placebo tablets, were assigned by an interactive web response system."	Low	Treatment allocation was blinded to patients and investigators. At each visit, double-blind investigational products, including identical matching placebo tablets, were assigned by an interactive web response system.	Unclear	Significant missing data at week 16 in clinicaltrials.gov and discrepant from reporting in the paper.	Low	Prespecified outcomes reported	Low	No reason to suspect other bias
Simpson 2020 BREEZE-AD 2	Unclear	No details given	Low	"Treatment allocation was blinded to patients and investigators. At each visit, double-blind investigational products, including identical matching placebo tablets, were assigned by an interactive web response system."	Low	Treatment allocation was blinded to patients and investigators. At each visit, double-blind investigational products, including identical matching placebo tablets, were assigned by an interactive web response system.	Low	Treatment allocation was blinded to patients and investigators. At each visit, double-blind investigational products, including identical matching placebo tablets, were assigned by an interactive web response system.	Unclear	Significant missing data at week 16 in clinicaltrials.gov and discrepant from reporting in the paper.	Low	Prespecified outcomes reported	Low	No reason to suspect other bias
Simpson USA 2020 Abrocitinib/ NCT03349060	Low	"A computer-generated randomization schedule will be used to assign subjects to the treatment groups using an Interactive Response Technology (IRT)."	Low	"A computer-generated randomization schedule will be used to assign subjects to the treatment groups using an Interactive Response Technology (IRT)."	Low	"Investigators, subjects and the sponsor study team will be blinded as to treatment group"	Low	"Investigators, subjects and the sponsor study team will be blinded as to treatment group"	Low	No significant missing data.	Low	Prespecified outcomes reported	Low	No reason to suspect other bias
Guttman-Yassky USA 2020 Lebrikizumab	Unclear	No information on sequence generation	Low	…"interactive web response system, and patientswere randomized…" 2:3:3:3	Low	"The sponsor (Dermira, Inc), investigators, study site personnel, and patients were blinded to treatment assignments, and blind integrity was maintained throughout the study. Blinded, coded kits with study drug in prefilled syringes and boxes masked the treatment assignments."	Low	"The sponsor (Dermira, Inc), investigators, study site personnel, and patients were blinded to treatment assignments, and blind integrity was maintained throughout the study. Blinded, coded kits with study drug in prefilled syringes and boxes masked the treatment assignments."	Unclear	Data unavailable for many patients for secondary endpoints "Efficacy analyses used the modified intent-to-treat population (all patients who were randomized and received study drug regardless of rescue medication use)." Proper statistical handling of missing data, but many patients discontinued.	Low	Prespecified outcomes reported	Low	No reason to suspect other bias
Paller USA 2020 Dupilumab	Low	"Randomization was performed using a centralized scheme, provided by an interactive response system assigned to the designated study pharmacist or qualified designee"	Low	"Randomization was performed using a centralized scheme, provided by an interactive response system assigned to the designated study pharmacist or qualified designee"	Low	"Patients and all other personnel were blinded to all randomization procedures." "Matching Placebo."	Low	"Patients and all other personnel were blinded to all randomization procedures." "Matching Placebo."	Low	The primary analysis was performed on the full analysis set (FAS), which included all randomized patients. 95.6% completed study treatment	Low	Prespecified outcomes reported	Low	No reason to suspect other bias
Reich Germany 2020 (BREEZE-AD7)	Low	"Patients were randomly allocated 1:1:1 by computer-generated random sequence"	Low	From protocol: "Assignment to treatment groups will be determined by a computer-generated random sequence using an IWRS"	Low	From protocol: "placebo tablets to match baricitinib 4-mg tablets and 2-mg tablets. Patients are required to take 2 tablets daily from packages assigned by the IWRS"	Low	From protocol: "All study assessments will be performed by study personnel who are blinded to the patient’s treatment group."	Low	"Efficacy and health outcomes data were analyzed with the intention-to-treat population, defined as all randomized patients." Very few dropouts.	Low	Prespecified outcomes reported	Low	No reason to suspect other bias
Silverberg USA 2020 (ECZTRA3)	Low	"Randomization was performed using a using a computer-generated randomisation schedule stratified by region (Europe and North America) and baseline disease severity"	Low	"Randomization was performed using a using a computer-generated randomisation schedule stratified by region (Europe and North America) and baseline disease severity"	Low	"Identical, blinded, study drug kits were used with a nonsequential medication numbering system. The study remained blinded to all individuals (including patients, investigators and study personnel)", "Treatment allocation was blinded to patients and investigators."	Low	"Identical, blinded, study drug kits were used with a nonsequential medication numbering system. The study remained blinded to all individuals (including patients, investigators and study personnel)", "Treatment allocation was blinded to patients and investigators."	Low	Few dropouts. Patients who received rescue medication were considered to be nonresponders and missing data were imputed as nonresponse. Multiple sensitivity analyses handling missing data in different ways.	Low	Prespecified outcomes reported	Low	No reason to suspect other bias
Wollenberg Germany 2020 (ECZTRA1)	Low	"Randomization was performed using a computer-generated randomisation schedule stratified by region and baseline disease severity"	Low	"Randomization was performed using a computer-generated randomisation schedule stratified by region and baseline disease severity"	Low	"tralokinumab and placebo were visually distinct from each other. Neither the subject nor any of the investigators or staff involved in the treatment or clinical evaluation and monitoring of the subjects were aware of the treatment received." "Treatment allocation was blinded to patients and investigators."	Low	"tralokinumab and placebo were visually distinct from each other. Neither the subject nor any of the investigators or staff involved in the treatment or clinical evaluation and monitoring of the subjects were aware of the treatment received." "Treatment allocation was blinded to patients and investigators."	Low	Few dropouts. Multiple sensitivity analyses handling missing data in different ways	Low	Prespecified outcomes reported	Low	No reason to suspect other bias
Wollenberg Germany 2020 (ECZTRA2)	Low	"Randomization was performed using a computer-generated randomisation schedule stratified by region and baseline disease severity"	Low	"Randomization was performed using a computer-generated randomisation schedule stratified by region and baseline disease severity"	Low	"tralokinumab and placebo were visually distinct from each other. Neither the subject nor any of the investigators or staff involved in the treatment or clinical evaluation and monitoring of the subjects were aware of the treatment received." "Treatment allocation was blinded to patients and investigators."	Low	"tralokinumab and placebo were visually distinct from each other. Neither the subject nor any of the investigators or staff involved in the treatment or clinical evaluation and monitoring of the subjects were aware of the treatment received." "Treatment allocation was blinded to patients and investigators."	Low	Few dropouts. Multiple sensitivity analyses handling missing data in different ways	Low	Prespecified outcomes reported	Low	No reason to suspect other bias
Kabashima Japan 2020	Unclear	Not enough details in protocol or paper	Low	"patients were randomly assigned in a 2:1 ratio through an interactive Web-response system"	Low	"Placebo was formulated to be identical to nemolizumab but without the active product"; "The investigational product randomization manager will keep the investigational product randomization table (original) and the sponsor will keep the investigational product randomization table (copy) in sealed envelopes until unblinding"	Low	"Placebo was formulated to be identical to nemolizumab but without the active product"; "The investigational product randomization manager will keep the investigational product randomization table (original) and the sponsor will keep the investigational product randomization table (copy) in sealed envelopes until unblinding"	Low	Majority of patients completed the trial; "Modified intention-to-treat methods were used for the analyses of the primary and secondary end points and included all randomly assigned patients who received at least one dose of nemolizumab or placebo and had data available for evaluation."	Low	All prespecified outcomes reported; however, not all exploratory timepoints reported.	Low	No reason to suspect other bias
Simpson 2021 (BREEZE-AD5)	Low	"Assignment to treatment groups was determined by a computer-generated random sequence with an interactive web-response system (IWRS)"	Low	"Assignment to treatment groups was determined by a computer-generated random sequence with an interactive web-response system (IWRS)"	Low	"The IWRS assigned bottles containing double-blinded investigational product tablets to each patient"	Low	"The IWRS assigned bottles containing double-blinded investigational product tablets to each patient"	High	Sample size in ct.gov for all outcomes is low - appropriate statistical techniques were used, but there was still a lot of missing data.	Low	All prespecified outcomes reported	Low	No reason to suspect other bias
Bieber Germany 2022 (NCT03428100) (BREEZE-AD4)	Low	"Assignment to treatment groups will be determined by a computer-generated random sequence using an IWRS"	Low	"Assignment to treatment groups will be determined by a computer-generated random sequence using an IWRS"	Low	"blister packs of double-blind investigational product tablets"	Low	"All study assessments will be performed by study personnel who are blinded to the patient’s treatment group"	Unclear	Missing data for POEM and DLQI outcomes, (ex. 62/80 with outcomes for 1 mg bari);"...the efficacy and health outcome analyses will be conducted on the intent-to-treat population, defined as all randomized patients, even if the patient does not receive the correct treatment, or otherwise did not follow the protocol."	Low	All prespecified outcomes reported	Low	No reason to suspect other bias
Bieber Germany 2021 (JADE COMPARE)	Low	A computer-generated randomization schedule will be used	Low	Interactive Response Technology (IRT).	Low	"Investigators, subjects, and the sponsor study team will be blinded as to treatment group."	Low	"Investigators, subjects, and the sponsor study team will be blinded as to treatment group."	Low	Majority of patients included in analysis and appropriate statistical methods: "The primary analysis population for efficacy data will be the Full Analysis Set (FAS) defined as all randomized subjects receiving at least one dose of investigational product... endpoints will also be analyzed for the Per-Protocol Analysis Set (PPAS) defined as a subset of FAS who had no major protocol violations."	Low	All prespecified outcomes reported	Low	No reason to suspect other bias
]
Silverberg USA 2020 (JADE MONO-2)	Low	"computer-generated randomization schedule using interactive response technology (Almac Group)."	Low	"Randomization was stratified by baseline disease severity (IGA score of 3 or 4) and age group (<18 or ≥18 years) and was administered via an interactive response technology system. Patients, investigators, and sponsors were blinded to study treatment."	Low	From protocol: "Blinded PF-04965842 and its matched placebo will be provided as 100 mg tablets for oral administration. The 100 mg tablets and their matching placebos will be supplied in separate bottles and labeled according to local regulatory requirements. When received by the pharmacy, PF-04965842 and matching placebo will be in containers that will sufficiently blind all site staff to conten…	Low	From protocol: "Blinded PF-04965842 and its matched placebo will be provided as 100 mg tablets for oral administration. The 100 mg tablets and their matching placebos will be supplied in separate bottles and labeled according to local regulatory requirements. When received by the pharmacy, PF-04965842 and matching placebo will be in containers that will sufficiently blind all site staff to conten…	Unclear	Low dropout overall but 1/3 dropped out in the placebo group; appropriate imputation techniques	Low	Prespecified outcomes reported	Low	No reason to suspect other bias
Zhao China 2021 (NCT03912259)	Low	"Patients will be randomized to a treatment group according to a central randomization scheme provided by an IRT to the designated site personnel or clinical staff members."	Low	"Patients will be randomized to a treatment group according to a central randomization scheme provided by an IRT to the designated site personnel or clinical staff members."	Low	From protocol: "To protect the blind, each treatment kit of 2 mL (dupilumab/placebo) glass prefilled syringes will be prepared such that the IMPs are identical and indistinguishable, and will be labeled with a treatment kit number." "In accordance with the double-blind design, study patients, Investigators, and study site personnel will remain blinded to study treatment..."	Low	From protocol: "To protect the blind, each treatment kit of 2 mL (dupilumab/placebo) glass prefilled syringes will be prepared such that the IMPs are identical and indistinguishable, and will be labeled with a treatment kit number." "In accordance with the double-blind design, study patients, Investigators, and study site personnel will remain blinded to study treatment..."	Low	Low drop-outs; ITT analysis	Low	All outcomes reported	Low	No reason to suspect other bias
Eichenfield USA 2021 (JADE TEEN) (NCT03796676)	Low	Protocol: "Computer-generated randomization schedule"; Centralized randomization via IRT	Low	Protocol: "Computer-generated randomization schedule"; Centralized randomization via IRT	Low	Participants blinded; matching placebo	Low	Investigators blinded; matching placebo	Low	Low dropout; ITT analysis	Low	All outcomes reported	Low	No reason to suspect other bias
Guttman USA 2021 (MEASURE UP 1)	Low	"Randomisation was done using an interactive response technology system according to a schedule generated by randomisation specialists at AbbVie"	Low	"Randomisation was done using an interactive response technology system according to a schedule generated by randomisation specialists at AbbVie"	Low	"Study investigators, study site personnel, and patients were masked to treatment allocation throughout the study. Upadacitinib and placebo tablets were identical in appearance to maintain blinding."	Low	"Study investigators, study site personnel, and patients were masked to treatment allocation throughout the study. Upadacitinib and placebo tablets were identical in appearance to maintain blinding."	Unclear	ITT analysis used; For some outcomes, n is considerably lower than in the CONSORT diagram.	Low	All outcomes reported	Low	No reason to suspect other bias
Guttman USA 2021 (MEASURE UP 2)	Low	"Randomisation was done using an interactive response technology system according to a schedule generated by randomisation specialists at AbbVie"	Low	"Randomisation was done using an interactive response technology system according to a schedule generated by randomisation specialists at AbbVie"	Low	"Study investigators, study site personnel, and patients were masked to treatment allocation throughout the study. Upadacitinib and placebo tablets were identical in appearance to maintain blinding."	Low	"Study investigators, study site personnel, and patients were masked to treatment allocation throughout the study. Upadacitinib and placebo tablets were identical in appearance to maintain blinding."	Unclear	ITT analysis used; For some outcomes, n is considerably lower than in the CONSORT diagram.	Low	All outcomes reported	Low	No reason to suspect other bias
Reich Germany 2021 (AD Up)	Low	"Interactive response technology system according to a schedule generated by statisticians at AbbVie."	Low	"Interactive response technology system according to a schedule generated by statisticians at AbbVie."	Low	"Study investigators, study site personnel, and patients remained masked to treatment allocation throughout the study: upadacitinib 15 mg, upadacitinib 30 mg, and placebo tablets were identical in appearance to maintain blinding."	Low	"Study investigators, study site personnel, and patients remained masked to treatment allocation throughout the study: upadacitinib 15 mg, upadacitinib 30 mg, and placebo tablets were identical in appearance to maintain blinding."	Unclear	For some outcomes (itch specifically), n is considerably lower than in the CONSORT diagram.	Unclear	Key secondary outcomes all reported but DLQI, POEM not reported from core outcome set	Low	No reason to suspect other bias
Merola USA 2021 (ECZTRA5)	Low	"Interactive Response Technology was used to generate and control randomization and stratification factors"	Low	"Interactive Response Technology was used to generate and control randomization and stratification factors"	Low	Protocol: "This is a double-blinded trial in which tralokinumab and placebo are visually distinct from each other. Neither the subject nor any of the investigator or LEO staff who are involved in the treatment or clinical evaluation and monitoring of the subjects will be aware of the treatment received. The packaging and labelling of the IMPs will contain no evidence of their identity. Since tral…	Low	Protocol: "This is a double-blinded trial in which tralokinumab and placebo are visually distinct from each other. Neither the subject nor any of the investigator or LEO staff who are involved in the treatment or clinical evaluation and monitoring of the subjects will be aware of the treatment received. The packaging and labelling of the IMPs will contain no evidence of their identity. Since tral…	Low	Low dropouts; non-responder analysis	Low	Prescpecified outcomes reported	Low	No reason to suspect other bias
Blauvelt USA 2021 (Heads Up)	Low	Protocol page 30: "The IRT will assign a randomization number that will encode the subject's treatment group assignment according to the randomization schedule generated by the statistics department at AbbVie."	Low	Protocol page 30: "The IRT will assign a randomization number that will encode the subject's treatment group assignment according to the randomization schedule generated by the statistics department at AbbVie."	Low	"To maintain blinding, the monotherapy treatments of oral upadacitinib and subcutaneous dupilumabwere each accompanied by a placebo for the opposite therapy." Protocol page 30: "All AbbVie personnel with direct oversight of the conduct and management of the trial, with the exception of AbbVie Drug Supply Management Team, will remain blinded to the study. All study site personnel involved in the s…	Low	Protocol page 30: "All AbbVie personnel with direct oversight of the conduct and management of the trial, with the exception of AbbVie Drug Supply Management Team, will remain blinded to the study. All study site personnel involved in the study and the subjects will remain blinded to the subject's treatment throughout the study. To maintain the blind, the upadacitinib tablets and placebo tablets …	Low	ITT analysis. Less than 5% dropout (similar between arms)	Low	Prescpecified outcomes reported	Low	No reason to suspect other bias
Gutermuth Belgium 2021 (ECZTRA7)	Low	Appendix: "Randomization was performed using the interactive response technology stratified by prior cyclosporine A (CSA) use (yes/no), country (Germany: yes/no), and baseline disease severity (Investigator’s Global Assessment [IGA] score: 3/4). The blinded study drug was provided in coded kits in a non-sequential numbering system to ensure unblinding did not occur. "	Low	"Treatment allocation was blinded to patients and investigators." Appendix: "Randomization was performed using the interactive response technology stratified by prior cyclosporine A (CSA) use (yes/no), country (Germany: yes/no), and baseline disease severity (Investigator’s Global Assessment [IGA] score: 3/4). The blinded study drug was provided in coded kits in a non-sequential numbering system …	Low	Appendix: "As tralokinumab and the placebo are visually distinct, they were handled and administered by a qualified, unblinded healthcare professional at the site, who was not involved in the management or assessment of trial patients. Treatment allocation was blinded to patients and investigators."	Low	Appendix: "As tralokinumab and the placebo are visually distinct, they were handled and administered by a qualified, unblinded healthcare professional at the site, who was not involved in the management or assessment of trial patients. Treatment allocation was blinded to patients and investigators."	Low	Similar dropout between arms, ITT analysis (2 patients who didn't receive drugs were not included)	Low	Prescpecified outcomes reported	Low	No reason to suspect other bias
Paller 2023 NCT03526861 (ECZTRA6)	Low	Protocol: "Subjects who have been found to comply with all the inclusion criteria and not to violate any of the exclusion criteria will be randomised centrally." "The IRT will be used to control randomisation, re-randomisation, and stratification factors, along with IMP supply chain and expiry tracking."	Low	Protocol: "Subjects who have been found to comply with all the inclusion criteria and not to violate any of the exclusion criteria will be randomised centrally." "The IRT will be used to control randomisation, re-randomisation, and stratification factors, along with IMP supply chain and expiry tracking."	Low	Protocol: "This is a double-blinded trial in which tralokinumab and placebo are visually distinct from each other. Neither the subject nor any of the investigator or LEO Pharma staff who are involved in the treatment or clinical evaluation and monitoring of the subjects will be aware of the treatment received" "IMP will be handled and administered by a qualified, unblinded HCP (trained site staff…	Low	Protocol: "This is a double-blinded trial in which tralokinumab and placebo are visually distinct from each other. Neither the subject nor any of the investigator or LEO Pharma staff who are involved in the treatment or clinical evaluation and monitoring of the subjects will be aware of the treatment received" "IMP will be handled and administered by a qualified, unblinded HCP (trained site staff…	Low	Low dropout, ITT analysis	Low	Prescpecified outcomes reported	Low	No reason to suspect other bias
Zhao China 2021 (SHR0302)	Low	"Patients were randomly assigned to receive SHR0302 4 mg once daily, SHR0302 8 mg once daily, or placebo in a ratio of 1:1:1 using a computer-generated randomization table."	Low	"Double-blind methodology was adopted for study drugs taken during the 12-week treatment period, ensuring that patients, investigators, and sponsors were blinded to study treatment."	Low	"Double-blind methodology was adopted for study drugs taken during the 12-week treatment period, ensuring that patients, investigators, and sponsors were blinded to study treatment."	Low	"Double-blind methodology was adopted for study drugs taken during the 12-week treatment period, ensuring that patients, investigators, and sponsors were blinded to study treatment."	Unclear	Differential dropouts; more in placebo arm. Uses ITT analysis.	Low	Prescpecified outcomes reported	Low	No reason to suspect other bias
Tyring 2023 NCT03706040 (Risankizumab)	Low	Protocol: "Randomization schedule generated by the statistics department at AbbVie."	Low	Protocol: "The IRT will assign a unique randomization number that will encode the subject's treatment group assignment according to the randomization schedule."	Low	Protocol: "To maintain the blind, the risankizumab PFS and placebo PFS provided for the study will be identical in appearance and number of syringes. While the sponsor will be unblinded as part of the Week 16 analysis, the investigator, study site personnel, and the subject will remain blinded to each subject's treatment for the duration of the study."	Low	Protocol: "To maintain the blind, the risankizumab PFS and placebo PFS provided for the study will be identical in appearance and number of syringes. While the sponsor will be unblinded as part of the Week 16 analysis, the investigator, study site personnel, and the subject will remain blinded to each subject's treatment for the duration of the study."	Unclear	ITT analysis used on some outcomes but >10% incompletion rate in both tx groups and >26% in placebo	Low	Prescpecified outcomes reported	Low	No reason to suspect other bias
Katoh 2022 (Rising Up)	Unclear	Insufficient detail given	Unclear	Insufficient detail given	Low	Double blind. Matching placebo.	Low	Double blind. Matching placebo.	Low	Low dropout; similar between arms; ITT	Unclear	CT.gov only specifies safety outcomes; unclear whether QoL, POEM were measured and not reported.	Low	No reason to suspect other bias
NCT04345367 (JADE DARE)	Low	Protocol: "Allocation of participants to treatment groups will proceed through the use of an IRT system"	Low	Protocol: "Allocation of participants to treatment groups will proceed through the use of an IRT system"	Low	Protocol: "Investigators, participants and the sponsor study team will be blinded as to treatment group." Matching placebo.	Low	Protocol: "Investigators, participants and the sponsor study team will be blinded as to treatment group." Matching placebo.	Low	Low dropout and low missing data for outcomes	Low	Prescpecified outcomes reported	Low	No reason to suspect other bias
NCT03817190	Low	A randomization list permuted by blocks and stratified by site will be generated by the Sponsor or its designee. The randomization schedule with study drug assignments will be generated prior to the start of the study and will be known only to the individuals responsible for labelling the study drug, the statisticians generating the schedule and the IWRS team responsible for implementing the sche…	Low	A randomization list permuted by blocks and stratified by site will be generated by the Sponsor or its designee. The randomization schedule with study drug assignments will be generated prior to the start of the study and will be known only to the individuals responsible for labelling the study drug, the statisticians generating the schedule and the IWRS team responsible for implementing the sche…	Low	Protocol: "All study site personnel, as well as the personnel involved in the monitoring or conduct of the study, will be blinded to the individual patient treatment assignments"	Low	Protocol: "The blinded code for the trial will be broken only after all patient data has been recorded and verified and the database locked."	Unclear	Similar (high) dropout between arms; "Arm as a factor and respective baseline value as a covariate, with the treatment-by-visit interaction term as a random effect to account for missing data at Week 16"	Low	Prespecific outcomes reported	Low	No reason to suspect other bias
NCT03568162	Low	"Randomized subjects will be stratified by the IVRS/IWRS based on disease severity, geographic region, and subjects consenting to rich PK sampling (Yes/No) to ensure balance of treatment groups within each stratum."	Low	Interactive voice response system/interactive web response system	Low	"Since ISB 830 and placebo are not indistinguishable, the study drug will be handled/prepared by a designated unblinded study drug administrator (eg, unblinded pharmacist or designee) at the site and will be administered by a designated unblinded study team member who will not be involved in the management of study subjects."	Low	"Since ISB 830 and placebo are not indistinguishable, the study drug will be handled/prepared by a designated unblinded study drug administrator (eg, unblinded pharmacist or designee) at the site and will be administered by a designated unblinded study team member who will not be involved in the management of study subjects."	Unclear	Substantial dropouts for some outcomes. Protocol: In section, "Missing primary and Secondary Endpoints", "To test the robustness of Mixed-effect Model for Repeated Measures (MMRM) model for the primary endpoint, sensitivity analyses using tipping point approach will be conducted."	Low	Prespecific outcomes reported	Low	No reason to suspect other bias
Guttman 2023 NCT03703102 Rocatinlimab	Low	"...in a 1:1:1:1:1 ratio by the IWRS according to a dynamic allocation procedure."	Low	Randomization will be performed through the IWRS in the order of enrollment.	Low	"The study will be blinded to all study personnel/consultants, investigative site personnel, and study subjects."	Low	"The study will be blinded to all study personnel/consultants, investigative site personnel, and study subjects."	Low	Dropout low other than for placebo; "Any missing data of the primary endpoint and other continuous endpoints at Week 16 will be imputed by the LOCF method. For dropout subjects (including subjects who receive rescue treatment), data at the last assessment point will be defined as data obtained prior to dropout or receiving rescue treatment, while Week 16 data will be used for all other subjects. …	Low	Prespecific outcomes reported	Low	No reason to suspect other bias
Merola USA 2022 (DUPISTAD; NCT04033367)	Unclear	Insufficient detail given.	Unclear	Insufficient detail given	Low	Double blind. Matching placebo.	Low	Double blind. Matching placebo.	Unclear	Insuffucient detail given	Unclear	Abstract only published so far.	Low	No reason to suspect other bias
Paller USA 2022 (LIBERTY AD PRE-SCHOOL; NCT03346434)	Low	Protocol: "Randomization will be performed according to a central randomization scheme provided by an IWRS to the designated study pharmacist (or qualified designee). Randomization slots will be reserved for patients from Japan and China in the IWRS."	Low	Protocol: "Randomization will be performed according to a central randomization scheme provided by an IWRS to the designated study pharmacist (or qualified designee)"	Low	Protocol: "Part B of the study, except for IDMC members and the provisions specified in Section 5.5.2, will remain blinded to all individuals until the prespecified unmasking to conduct the primary analyses. Blinded study drug kits coded with a medication numbering system will be used in part B. In order to maintain the blind, lists linking these codes with product lot numbers will not be accessi…	Low	Protocol: "Anti-drug antibody and drug concentration results will not be communicated to the sites, and the sponsor’s operational team will not have access to results associated with patient identification until after the final database lock."	Low	Low dropout; similar between arms; ITT	Low	Abstract only; Primary outcomes reported	Low	No reason to suspect other bias
Danto 2023 (PF-06817024; NCT02743871)	Low	Protocol: "Pfizer will provide a randomization schedule to the investigator and, in accordance with the randomization numbers, the subject will receive the study treatment regimen assigned to the corresponding randomization number."	Low	Protocol: "To minimize the potential for bias, treatment randomization information will be kept confidential by Pfizer unblinded personnel and will not be released to the blinded investigator or blinded investigator site personnel until the study database has been locked or the investigator requests unblinding for safety reasons"	Low	Protocol: "Only the investigator site(s) staff and blinded study monitor, if assigned, will be blinded to study treatment."	Low	Protocol: "Blood specimens will be obtained from all subjects for pharmacokinetic analysis to maintain the study blind at the investigator site. Only the investigator site(s) staff and blinded study monitor, if assigned, will be blinded to study treatment. Other Pfizer personnel will be unblinded to subject treatments in order to permit real-time interpretation of the safety and pharmacokinetic d…	High	Very high drop out rate in a very small study	Low	Prespecific outcomes reported	Low	No reason to suspect other bias
NCT04587453 (ECZTRA 8)	Low	Protocol: "The treatment assignment will be pre-planned according to a computer-generated randomisation schedule in a 1:1 ratio stratified by baseline disease severity...The IRT will be used to control randomisation and stratification factor,"	Low	Protocol: "The treatment assignment will be pre-planned according to a computer-generated randomisation schedule in a 1:1 ratio stratified by baseline disease severity...The IRT will be used to control randomisation and stratification factor,"	Low	Protocol: "Since tralokinumab and placebo are visually distinct from each other and not matched for viscosity, the IMP will be handled and administered by a qualified, unblinded HCP (trained site staff) at the trial site who will neither be involved in the management of the trial subjects nor perform any of the trial assessments. The packaging and labelling of the IMPs will contain no evidence of…	Low	The packaging and labelling of the IMPs will contain no evidence of their identity. The IMP is packed in identical boxes, with non-sequential kit numbers to ensure that unblinding does not occur during shipment and handling of the IMP.The subjects, investigators involved in the treatment or clinical evaluation, and LEO Pharma staff involved in monitoring of the trial subjects will not be aware of…	Low	Low dropout; similar between arms	Low	Prespecific outcomes reported	Low	No reason to suspect other bias
Silverberg 2023 NCT04162769 (ADVISE)	Low	Protocol: "For the Double-Blind Treatment Period, subjects will be centrally assigned to randomized study treatment using an Interactive Web Response System (IWRS). Details of the randomization methodology are provided in the statistical analysis plan (SAP)."	Low	Randomization will be performed through the IWRS	Low	Protocol: "This study includes a Double-Blind Treatment Period with limited access to the randomization code. The investigational drug and placebo tablets are identical in physical appearance. The treatment each subject receives will not be disclosed to the investigator, study site staff, subject, Sponsor personnel involved with the conduct of the study (with the exception of the clinical supply …	Low	Protocol: "The treatment each subject receives will not be disclosed to the investigator, study site staff, subject, Sponsor personnel involved with the conduct of the study (with the exception of the clinical supply staff and designated safety staff), or study vendors. The IWRS will hold treatment codes for study treatment"	Unclear	~25% dropout; similar between arms; protocol: " All missing EASI scores at scheduled visits up to week 12 will be imputed using a multiple imputation (MI) technique with a fully conditional specification method and predictive mean matching for EASI scores. For analysis of dichotomous endpoints at week 12, all subjects in the FAS will be included in the analyses."	Low	Prespecific outcomes reported	Low	No reason to suspect other bias
NCT04178967 (ADvocate2)	Low	Protocol: "All patients will be randomly allocated to receive the study treatment using an electronic data capture system at the Baseline visit. The allocation to treatment will be prospectively stratified by geographic region (US versus EU versus rest of world), age (adolescent patients 12 to <18 years versus adults ≥18 years) and disease severity (IGA 3 versus 4)."	Low	Protocol: "All patients will be randomly allocated to receive the study treatment using an electronic data capture system at the Baseline visit. The allocation to treatment will be prospectively stratified by geographic region (US versus EU versus rest of world), age (adolescent patients 12 to <18 years versus adults ≥18 years) and disease severity (IGA 3 versus 4)."	Low	Protocol: "The Sponsor or designee, the Investigator, study-site personnel, and the patient will be blinded to treatment assignment." "Placebo solution is identical in appearance and content to the active solution except for lebrikizumab."	Low	Protocol: "The Sponsor or designee, the Investigator, study-site personnel, and the patient will be blinded to treatment assignment"	Low	Low dropout; similar between arms	Low	Prespecific outcomes reported	Low	No reason to suspect other bias
NCT04146363 (Advocate1)	Low	Protocol: "All patients will be randomly allocated to receive the study treatment using an electronic data capture system at the Baseline visit. The allocation to treatment will be prospectively stratified by geographic region (US versus EU versus rest of world), age (adolescent patients 12 to <18 years versus adults ≥18 years) and disease severity (IGA 3 versus 4)."	Low	Protocol: "All patients will be randomly allocated to receive the study treatment using an electronic data capture system at the Baseline visit. The allocation to treatment will be prospectively stratified by geographic region (US versus EU versus rest of world), age (adolescent patients 12 to <18 years versus adults ≥18 years) and disease severity (IGA 3 versus 4)."	Low	Protocol: "The Sponsor or designee, the Investigator, study-site personnel, and the patient will be blinded to treatment assignment." "Placebo solution is identical in appearance and content to the active solution except for lebrikizumab."	Low	Protocol: "The Sponsor or designee, the Investigator, study-site personnel, and the patient will be blinded to treatment assignment"	Low	Low dropout; similar between arms	Low	Prespecific outcomes reported	Low	No reason to suspect other bias
Numerickaya 2022	Unclear	Insufficient detail given; from article: "For the study, the patients were randomly divided into two control groups of 45 people, in each of which three subgroups of 15 people were randomly formed"	High	insufficient detail given	High	no mention of blinding	High	no mention of blinding	Unclear	insufficient detail given	Unclear	protocol not cited	Unclear	Funding source not mentioned
NCT03531957 (RADIANT)	Low	Protocol "The master randomization list will be kept secured until the study blind is broken at the end of study. This list will be uploaded into an Interactive Web Response System (IWRS). The investigator or designee will be able to acquire a randomization number for eligible subjects by connecting to the IWRS. "	Low	Protocol "The master randomization list will be kept secured until the study blind is broken at the end of study. This list will be uploaded into an Interactive Web Response System (IWRS). The investigator or designee will be able to acquire a randomization number for eligible subjects by connecting to the IWRS. "	Low	Protocol: " At all times, treatment and randomization information will be kept confidential and will not be released to the investigator, the study staff, the contract research organization (CRO), or the sponsor’s study team until after the conclusion of the study. "	Low	Protocol: " At all times, treatment and randomization information will be kept confidential and will not be released to the investigator, the study staff, the contract research organization (CRO), or the sponsor’s study team until after the conclusion of the study. "	Low	Low dropout; similar between arms	Low	Prespecific outcomes reported	Low	No reason to suspect other bias
Bissonnette 2023 (Spesolimab)	Low	Protocol: "Patients will be randomly assigned to one of the treatment groups"; "An Interactive Response Technology (IRT) will be used to screen and randomise eligible patients"	Low	Protocol: "Patients will be randomly assigned to one of the treatment groups"; "An Interactive Response Technology (IRT) will be used to screen and randomise eligible patients"	Low	Protocol: "Patients, investigators and everyone involved in trial conduct or analysis or with any other interest in this double-blind trial will remain blinded"	Low	Protocol: "Patients, investigators and everyone involved in trial conduct or analysis or with any other interest in this double-blind trial will remain blinded"	High	Very high drop out rate in a small study; differential dropout between arms.	Low	Prespecific outcomes reported	Low	No reason to suspect other bias
NCT03915496 (JADE MOA)	Low	Protocol: "A computer-generated randomization schedule will be used to assign participants to the treatment groups using an Interactive Response Technology (IRT)."	Low	Protocol: "A computer-generated randomization schedule will be used to assign participants to the treatment groups using an Interactive Response Technology (IRT)."	Low	Protocol: "Investigators, participants and the sponsor study team will be blinded as to treatment group. The study will be participant (including caregiver) and investigator blinded."	Low	Protocol: "Investigators, participants and the sponsor study team will be blinded as to treatment group. The study will be participant (including caregiver) and investigator blinded."	Low	Low dropout; similar between arms	Low	Prespecific outcomes reported	Low	No reason to suspect other bias
Simpson 2023 (ADhere)	Low	Protocol: "All patients will be randomly allocated to receive the study treatment using an electronic data capture system (an electronic randomization and trial supply management system) at the Baseline visit."	Low	Protocol: "All patients will be randomly allocated to receive the study treatment using an electronic data capture system (an electronic randomization and trial supply management system) at the Baseline visit."	Low	Protocol: "The Sponsor or designee, the Investigator, study-site personnel, and the patient will be blinded to treatment assignment."	Low	Protocol: "The Sponsor or designee, the Investigator, study-site personnel, and the patient will be blinded to treatment assignment."	Low	Low dropout; similar between arms	Low	Prespecific outcomes reported	Low	No reason to suspect other bias
NCT03747575 (astegolimab)	Low	Protocol: "Patients who meet all eligibility criteria will be randomized to one of the two treatment groups through the web-based response system (IxRS) on the first day of dosing. Patients will be randomized in a 1:1 ratio to receive 490 mg SC MSTT1041A Q4W or placebo, and stratified by baseline disease severity IGA score (IGA = 3 vs. IGA = 4) and region."	Low	Protocol: "Patients who meet all eligibility criteria will be randomized to one of the two treatment groups through the web-based response system (IxRS) on the first day of dosing. Patients will be randomized in a 1:1 ratio to receive 490 mg SC MSTT1041A Q4W or placebo, and stratified by baseline disease severity IGA score (IGA = 3 vs. IGA = 4) and region."	Low	Protocol: "Study site personnel and patients will be blinded to treatment assignment during the study. The Sponsor and its agents will also be blinded to treatment assignment, with the exception of IxRS provider and prespecified personnel (e.g., IMC members)."	Low	Protocol: "Study site personnel and patients will be blinded to treatment assignment during the study. The Sponsor and its agents will also be blinded to treatment assignment, with the exception of IxRS provider and prespecified personnel (e.g., IMC members)."	Unlear	1/4-1/3 of participants dropped out in a small study	Low	Prespecific outcomes reported	High	Enrolled number (65) is lower than plannned sample size (90); unclear if terminated early
NCT03533751 (Etokimab)	Low	Protocol: "This is a randomized, double blind, placebo-controlled study with limited access to the randomization code. All subjects will be centrally assigned to randomized study treatment using an Interactive Web Response System (IXRS). As subjects become eligible they will be assigned sequential randomization numbers which will be used to assign the allocated treatment based on a randomization …	Low	Protocol: "This is a randomized, double blind, placebo-controlled study with limited access to the randomization code. All subjects will be centrally assigned to randomized study treatment using an Interactive Web Response System (IXRS). As subjects become eligible they will be assigned sequential randomization numbers which will be used to assign the allocated treatment based on a randomization …	Low	Protocol: "Etokimab and placebo will be identical in physical appearance. The Sponsor, Investigator, site staff, and subjects will be blinded to treatment assignment and only the unblinded pharmacist or designee (examples include a state/country approved physician, registered nurse, etc.) will be aware of treatment assignment (etokimab or placebo).	Low	Protocol: "The Sponsor, Investigator, site staff, and subjects will be blinded to treatment assignment and only the unblinded pharmacist or designee (examples include a state/country approved physician, registered nurse, etc.) will be aware of treatment assignment (etokimab or placebo).	Unclear	Moderate dropout	Low	Prespecific outcomes reported	Low	No reason to suspect other bias
Torrelo 2023 (BREEZE-AD PEDS)	Low	Protocol: "Patients not participating in the PK lead-in who meet all criteria for enrollment will be randomized in a 1:1:1:1 ratio (placebo, baricitinib low dose; baricitinib medium dose; baricitinib high dose) to double-blind treatment at Visit 2. Assignment to treatment groups will be determined by a computer-generated random sequence using an interactive web-response system (IWRS)."	Low	Protocol: "Patients not participating in the PK lead-in who meet all criteria for enrollment will be randomized in a 1:1:1:1 ratio (placebo, baricitinib low dose; baricitinib medium dose; baricitinib high dose) to double-blind treatment at Visit 2. Assignment to treatment groups will be determined by a computer-generated random sequence using an interactive web-response system (IWRS). The IWRS wi…	Low	Protocol: "Patients not participating in the PK lead-in who meet all criteria for enrollment will be randomized in a 1:1:1:1 ratio (placebo, baricitinib low dose; baricitinib medium dose; baricitinib high dose) to double-blind treatment at Visit 2. Assignment to treatment groups will be determined by a computer-generated random sequence using an interactive web-response system (IWRS). The IWRS wi…	Low	Protocol: "All study assessments will be performed by study personnel who are blinded to the patient’s treatment group."	Low	Low dropout, appropriate analyses	Low	Prespecified and HOME outcomes reported	Low	No reason to suspect other bias
NCT04212169 (MEDI3506)	Low	Protocol: "a subject identification (SID) number will be assigned by a central system (ie, an interactive voice/web response system [IXRS])...once a subject has been fully assessed as meeting the eligibility criteria, the central IXRS system will be used to randomize the subject"	Low	Protocol: "a subject identification (SID) number will be assigned by a central system (ie, an interactive voice/web response system [IXRS])...once a subject has been fully assessed as meeting the eligibility criteria, the central IXRS system will be used to randomize the subject"	Low	From protocol: "Neither the subject nor any of the investigator or sponsor staff who are involved in the treatment or clinical evaluation of the subjects will be aware of the treatment received (ICHE9; see Section4.6.3.3for unblinding related to planned analyses). Since MEDI3506 and placebo are not identical, investigational product will be handled by an unblinded investigational product manager …	Low	From protocol: "Neither the subject nor any of the investigator or sponsor staff who are involved in the treatment or clinical evaluation of the subjects will be aware of the treatment received (ICHE9; see Section4.6.3.3for unblinding related to planned analyses). Since MEDI3506 and placebo are not identical, investigational product will be handled by an unblinded investigational product manager …	Low	Low dropout, balanced between arms	Low	Prespecified outcomes reported	Low	No reason to suspect other bias
Flohr 2023 (TREAT)	Low	"Patients were randomly assigned CyA or MTX in a 1 : 1 ratio at the baseline visit using an online randomization program, which concealed allocation and was controlled centrally by the Liverpool Clinical Trials Centre."	Low	"Patients were randomly assigned CyA or MTX in a 1 : 1 ratio at the baseline visit using an online randomization program, which concealed allocation and was controlled centrally by the Liverpool Clinical Trials Centre."	High	Participants, families and other personnel (other than assessors) were unblinded.	Low	Protocol: "Following each severity assessment, the blinded assessor will be asked whether they had become unblinded to the allocation and this information will be recorded in the Case Report Form. If the blinded assessor does become unblinded, this will be used to inform a sensitivity analysis."	Unclear	25% dropout in MTX arm vs 12% dropout in CsA arm	Low	Prescpecified outcomes reported	Low	No reason to suspect other bias
Igarashi 2023 (Nemo Peds)	Low	"Patients were randomly assigned in a 1 : 1 ratio through an interactive Web-response system…"	Low	"Patients were randomly assigned in a 1 : 1 ratio through an interactive Web-response system…"	Low	"receive nemolizumab 30 mg or placebo (an identical formulation lacking the active product)."	Low	"receive nemolizumab 30 mg or placebo (an identical formulation lacking the active product)."	Low	No dropouts	Low	Prescpecified outcomes reported	Low	No reason to suspect other bias
NCT04626297 (ADopt-VA)	Low	Protocol: "Assignment to treatment groups will be determined by a computer-generated random sequence using an interactive web-response system (IWRS)."	Low	Protocol: "Assignment to treatment groups will be determined by a computer-generated random sequence using an interactive web-response system (IWRS)."	Low	Double blind; Protocol: "Placebo solution is identical in appearance and content to the active solution except for lebrikizumab."	Low	Double blind	High	Much higher dropout in placebo	Low	Prescpecified outcomes reported	Low	No reason to suspect other bias
NCT04760314 (ADhere-J)	Low	Protocol: "All participants will be centrally assigned to randomized study intervention using an interactive web response system (IWRS)."	Low	Protocol: "All participants will be centrally assigned to randomized study intervention using an interactive web response system (IWRS)."	Low	"The placebo has similar composition to the active drugproduct with the exceptionofabsence of the drug substance lebrikizumab."	Low	"The placebo has similar composition to the active drugproduct with the exceptionofabsence of the drug substance lebrikizumab."	Low	Low dropout; similar between arms	Low	Prescpecified outcomes reported	Low	No reason to suspect other bias
NCT04922021 (LEO 138559)	Low	Protocol: :"At baseline (Visit 3, Week 0), eligible subjects will be randomised 1:1 to 1 of 2 treatment groups: LEO 138559 or placebo. Randomisation will be stratified by baseline disease severity. One stratum, ‘stratum A’, will be defined as having EASI <21 and the other stratum, ‘stratum B’, will be defined as having EASI ≥21. IRT will be used to control randomisation and stratification factors…	Low	Protocol: "At baseline (Visit 3, Week 0), eligible subjects will be randomised 1:1 to 1 of 2 treatment groups: LEO 138559 or placebo. Randomisation will be stratified by baseline disease severity. One stratum, ‘stratum A’, will be defined as having EASI <21 and the other stratum, ‘stratum B’, will be defined as having EASI ≥21. IRT will be used to control randomisation and stratification factors."	Low	Protocol: "LEO 138559 placebo contains the same excipients in the same concentration as LEO 138559, except for the medical ingredient LEO 138559."	Low	Protocol: "Neither the subject nor any of the investigators or LEO Pharma staff (except unblinded CRAs) who are involved in the clinical evaluation and monitoring of the subjects will be aware of the treatment received. IMP will be prepared, handled, and administered by a qualified, unblinded HCP at the site who will not be involved in the management of trial subjects and who will not perform any…	High	High drop out rate 1/2; differential dropout between arms.	Low	Prescpecified outcomes reported	Low	No reason to suspect other bias
NCT04021862 (Bermekimab)	Low	Protocol: "A centralized block randomization schedule with a 1:1:1 allocation ratio will be utilized using an electronic randomization system."	Low	Protocol: "A centralized block randomization schedule with a 1:1:1 allocation ratio will be utilized using an electronic randomization system."	Low	Protocol: "In order to maintain blinding, all patients will receive two injections at week 0and 16, followed by weekly injections from week 1 to 31.Additionally, at least one qualified individual will be designated at each study site to perform all preparation and injection of the investigational product."	Low	Protocol: "In order to maintain blinding, all patients will receive two injections at week 0and 16, followed by weekly injections from week 1 to 31.Additionally, at least one qualified individual will be designated at each study site to perform all preparation and injection of the investigational product."	Low	Low dropout	Low	Prescpecified outcomes reported	Low	No reason to suspect other bias
NCT04444752 (CBP-201)	Unclear	Insufficient information in protocol	Unclear	Insufficient information in protocol	Low	Protocol: "A placebo control will be used to establish the frequency and magnitude of changes in clinical endpoints that may occur in the absence of active treatment as well as to minimize subject and investigator bias. Double-blinded treatments will be used to reduce potential bias of subjects and investigators during data collection and evaluation of clinical endpoints."	Low	Protocol: "A placebo control will be used to establish the frequency and magnitude of changes in clinical endpoints that may occur in the absence of active treatment as well as to minimize subject and investigator bias. Double-blinded treatments will be used to reduce potential bias of subjects and investigators during data collection and evaluation of clinical endpoints."	Low	Low dropout	Low	Prescpecified outcomes reported	Low	No reason to suspect other bias
Vyas 2023	Unclear	Insufficient information	Unclear	Insufficient information	High	Open label	High	Open label	Low	Low dropout	Unclear	No protocol/registration	Unclear	Funding source not specified
Weidinger 2023 (Amlitelimab)	Low	"Patients were centrally randomized, and randomization was stratified by a baseline EASI score of ≤ 21 (moderate disease) or > 21 (severe disease). Patients were allocated a randomization number using an interactive response technology system prepared by Trial Form Support (TFS) International (Lund, Sweden); patient randomization lists were generated using SAS version 9.4 (SAS Institute, Cary, NC…	Low	"Patients were centrally randomized, and randomization was stratified by a baseline EASI score of ≤ 21 (moderate disease) or > 21 (severe disease). Patients were allocated a randomization number using an interactive response technology system prepared by Trial Form Support (TFS) International (Lund, Sweden); patient randomization lists were generated using SAS version 9.4 (SAS Institute, Cary, NC…	Low	"All patients, investigators, the sponsor, TFS, clinical laboratories and the independent data monitoring committee were masked to treatment assignment except for monitors responsible for drug storage and preparation, and drug concentration analysis (EuroFins); the randomization statistician and the unblinded statistician required for the independent data monitoring committee; and safety personne…	Low	"All patients, investigators, the sponsor, TFS, clinical laboratories and the independent data monitoring committee were masked to treatment assignment except for monitors responsible for drug storage and preparation, and drug concentration analysis (EuroFins); the randomization statistician and the unblinded statistician required for the independent data monitoring committee; and safety personne…	High	Relatively high dropout for continuous measures; differential between arms	Low	HOME outcome set reported	Low	No reason to suspect other bias
Zhao 2023 (CM310)	Low	"The enrolled patients were randomly allocated to the placebo group or CM310 groups. Patient and drug randomization lists were generated via SAS (version 9.4, SAS Institute Inc., Cary, USA) with a permuted block size of six and then imported into Interactive Web Response System. All patients and trial personnel were blinded to all randomization procedures."	Low	"The enrolled patients were randomly allocated to the placebo group or CM310 groups. Patient and drug randomization lists were generated via SAS (version 9.4, SAS Institute Inc., Cary, USA) with a permuted block size of six and then imported into Interactive Web Response System. All patients and trial personnel were blinded to all randomization procedures."	Low	"The enrolled patients were randomly allocated to the placebo group or CM310 groups. Patient and drug randomization lists were generated via SAS (version 9.4, SAS Institute Inc., Cary, USA) with a permuted block size of six and then imported into Interactive Web Response System. All patients and trial personnel were blinded to all randomization procedures."	Low	"The enrolled patients were randomly allocated to the placebo group or CM310 groups. Patient and drug randomization lists were generated via SAS (version 9.4, SAS Institute Inc., Cary, USA) with a permuted block size of six and then imported into Interactive Web Response System. All patients and trial personnel were blinded to all randomization procedures."	Low	Low dropout	Low	Prescpecified outcomes reported	Low	No reason to suspect other bias

## Sheet: DataDic
table	var	label	label2	values
STUDIES	study	Reference Country year	Study
STUDIES	title	Title	Title
STUDIES	loc	study location / setting	Location
STUDIES	status	status /source	Status
STUDIES	agecrit	Age inclusion criteria	Age criteria
STUDIES	severity	Severity of eczema (definition)	Severity of eczema (definition)
STUDIES	blinding	Blinding	Blinding
STUDIES	pc	Parallel/cross-over	Parallel/cross-over
STUDIES	type	Type	Type	Placebo controlled (P) Dose finding (D) Dose finding/ placebo controlled (D/P) Head-head story (H) Open-label (OL) observer-blinded (ob)
STUDIES	tainf	Topical anti-inflammatory y/n	Topical AI
STUDIES	duration	Trial duration (active treatment; total)	Duration
STUDIES	outcome1	primary outcome measure as defined by the investigators	Outcome1
STUDIES	agegroup	Age group	Age group
STUDIES	sponsor	Sponsorship (Industry, other, unclear)	Sponsorship (Industry, other, unclear)
STUDIES	rob1	(RoB) Random sequence generation	ROB randomisation
STUDIES	rob2	(RoB) Allocation concealment	RoB allocation
STUDIES	rob3	(RoB) Blinding of participants and personnel	RoB blinding PP
STUDIES	rob4	(RoB) Blinding of outcome assessment	Rob blinding AS
STUDIES	rob5	(RoB) Incomplete outcome data	RoB outcome
STUDIES	rob6	(RoB) Selective reporting	RoB reporting
STUDIES	rob7	(RoB) Other bias	RoB other
ARMS	study	Reference Country year	Study
ARMS	treatment	Arm (drug, dose)	Treatment
ARMS	arm	Intervention: Dose; Frequency; application/ Control: Dose; Frequency; application	Treatment
ARMS	conc	Concomitant treatment	Concomitant treatment
ARMS	rare	Randomized and started treatment	Randomized and start
ARMS	comp	Completed active treatment	Completed active treatment
ARMS	age	Mean age	Mean age
ARMS	women	Percent women (%)	Women (%)
ARMS	sever	Mean severity at baseline	Mean severity baseline
ARMS	time	Timepoint	Timepoint
ARMS	weeks	Timepoint (weeks)	Timepoint (weeks)
ARMS	timea	Timepoint for analysis	Timepoint for analysis
ARMS	dur	Duration of active treatment (weeks)	Treat. Duration
ARMS	n.stop	n withdrew due to AE	Withdrew for AR
ARMS	n.inc	n included in analysis	Included in analysis
ARMS	n.sae	n serious AE	Serious AE
ARMS	n.inc2	n included in analysis	Included in analysis
OUTCOMES	study	Study	Study
OUTCOMES	treatment	Arm (drug, dose)	Treatment
OUTCOMES	outcome	Scale (EASI, O-SCORAD, SASSAD, Other (specify)	Outcome
OUTCOMES	time	Timepoint	Timepoint
OUTCOMES	weeks	Timepoint (weeks)	Timepoint (weeks)
OUTCOMES	n	Sample size	Sample size
OUTCOMES	cases	Number of events in a binary outcome	Events
OUTCOMES	B.mean	Baseline Mean	Baseline Mean
OUTCOMES	B.se	Baseline SE	Baseline SE
OUTCOMES	B.sd	Baseline SD	Baseline SD
OUTCOMES	B.lo	Baseline lower bound of CI	Baseline lower bound of CI
OUTCOMES	B.up	Baseline upper bound of CI	Baseline upper bound of CI
OUTCOMES	B.ci	Baseline confidene of CI	Baseline confidene of CI
OUTCOMES	rep	Study reports values (V) at time points or reports changes ( c) or reports % changes (p)	Measurement of effect
OUTCOMES	C.mean	Mean change	Mean change
OUTCOMES	C.se	SE of change	SE of change
OUTCOMES	C.sd	SD of change	SD of change
OUTCOMES	C.lo	Lower bound of CI of change	Lower bound of CI of change
OUTCOMES	C.up	Upper bound of CI of change	Upper bound of CI of change
OUTCOMES	C.ci	Confidence of CI of change	Confidence of CI of change
OUTCOMES	F.mean	Follow-up Mean	Follow-up Mean
OUTCOMES	F.se	Follow-up SE	Follow-up SE
OUTCOMES	F.sd	Follow-up SD	Follow-up SD
OUTCOMES	F.lo	Follow-up lower bound of CI	Follow-up lower CI
OUTCOMES	F.up	Follow-up upper bound of CI	Follow-up upper CI
OUTCOMES	F.ci	Follow-up confidence of CI	Follow-up confidence of CI
OUTCOMES	D.mean	Difference	Difference
OUTCOMES	D.se	SE of difference	SE of difference
OUTCOMES	D.sd	SD of difference	SD of difference
OUTCOMES	D.lo	Lower bound of CI of diference	Lower bound of CI of diference
OUTCOMES	D.up	Uppe bound of CI of diference	Uppe bound of CI of diference
OUTCOMES	D.ci	Confidence of CI of diference	Confidence of CI of diference
OUTCOMES	P.mean	% Change from baseline	% Change from baseline
OUTCOMES	P.se	% Change SE	% Change SE
OUTCOMES	P.sd	% Change SD	% Change SD
OUTCOMES	P.lo	% Change Lower bound of CI	% Change Lower bound of CI
OUTCOMES	P.up	% Change Upper bound of CI	% Change Upper bound of CI
OUTCOMES	P.ci	% Change Confidence of CI	% Change Confidence of CI
OUTCOMES	notes	Notes	Notes

## Sheet: TreatmentCodes
treatment	for_smd
Placebo	Placebo
Abrocitinib_100mg_OD
Abrocitinib_10mg_OD
Abrocitinib_200mg_OD
Abrocitinib_30mg_OD
Apremilast_30mg_BID
Apremilast_40mg_BID
Azathioprine_15_25_OD	Azathioprine
Azathioprine_25_OD	Azathioprine
Azathioprine_TPMT	Azathioprine
Baricitinib_1mg_OD
Baricitinib_2mg_OD
Baricitinib_4mg_OD
Cyclosporine_150mg_OD	Cyclosporine_Low_Dose
Cyclosporine_25mg_OD	Cyclosporine_Low_Dose
Cyclosporine_300mg_OD	Cyclosporine_High_Dose
Cyclosporine_3mg_OD	Cyclosporine_Low_Dose
Cyclosporine_4mg_OD	Cyclosporine_High_Dose
Cyclosporine_5mg_OD	Cyclosporine_High_Dose
DS107_2g_OD
Dupilumab_200_OR_300mg_q4w
Dupilumab_200mg_100mg_q2w_400mg_200mg_q2w
Dupilumab_300mg_q1w
Dupilumab_300mg_q2w
Dupilumab_400mg_100mg_q4w
Dupilumab_400mg_200mg_q1w
Dupilumab_400mg_200mg_q2w
Dupilumab_600mg_300mg_q1w
Dupilumab_600mg_300mg_q2w	Dupilumab_600_1d_300_q2w
Dupilumab_600mg_300mg_q2w_400mg_200mg_q2w
Dupilumab_600mg_300mg_q4w
Fevipiprant_450mg_OD
Fezakinumab_300mg_q2w
Fezakinumab_600mg_300mg_q2w
GBR_830
INF_Y_05_106_3xw
INF_Y_15_106_3xw
INF_Y_50_OD
ISB830_300mg_Q4W
ISB830_300mg_Q2W
ISB830_600mg_q2w
ISB830_75mg_Q4W
IVIG_2g_1x
IVIG_2g_monthly
Rocatinlimab_150mg_Q4W
Rocatinlimab_600mg_Q4W
Rocatinlimab_300mg_Q2W
Rocatinlimab_600mg_Q2W
Lebrikizumab_125mg_1x
Lebrikizumab_125mg_q4w
Lebrikizumab_250mg_125mg_q4w
Lebrikizumab_250mg_1x
Lebrikizumab_500mg_250mg_q2w
Lebrikizumab_500mg_250mg_q4w
Methotrexate_10_225mg_q1w	Methotrexate
Methotrexate_15mg_q1w	Methotrexate
Methotrexate_5mg_75mg_q1w
Nemolizumab_01mg_q4w
Nemolizumab_05mg_q4w
Nemolizumab_20mg_10mg_q4w
Nemolizumab_2mg_q4w
Nemolizumab_2mg_q8w
Nemolizumab_60mg_30mg_q4w
Nemolizumab_60mg_30mg_q4w
Nemolizumab_60mg_q4w
Nemolizumab_90mg_90mg_q4w
Omalizumab_150_375mg_q2_4w
Omalizumab_wt_based
PF06817024_600mg_300mg_q4w
Risankizumab_150mg_wk_0_4
Risankizumab_300mg_wk_0_4
SHR0302_4mg_OD
SHR0302_8mg_OD
Tacrolimus_01_BID
Tezepelumab_280mg_q2w
Tralokinumab_150mg_q2w
Tralokinumab_300mg_150mg_q2w
Tralokinumab_300mg_q2w
Tralokinumab_45mg_q2w
Tralokinumab_600mg_300mg_q2w
Upadacitinib_15mg_OD
Upadacitinib_30mg_OD
Upadacitinib_75mg_OD
Ustekinumab_45_90mg_3x
Ustekinumab_45mg_2x
Ustekinumab_90mg_2x
UVAB_Phototherapy
ZPL3893787_30mg_OD
Etrasimod_1mg_OD
Etrasimod_2mg_OD
Placebo
ASN002_40mg_OD
ASN002_60mg_OD
ASN002_80mg_OD
Spesolimab_600mg_q4w
Astegolimab_245mg_490mg_q4w
Etokimab_20mg_q4w
Etokimab_300mg_150mg_q8w
Etokimab_300mg_150mg_q4w
Etokimab_600mg_300mg_q4w
Baricitinib_1_5mg_OD
Baricitinib_2_1mg_OD
Baricitinib_4_2mg_OD
MEDI3506_Dose1_q4w
MEDI3506_Dose2_q4w
MEDI3506_Dose3_q4w
Methotrexate_04mg_kg_qw	Methotrexate
Nemolizumab_30mg_q4w
LEO138559_450mg_Q2w
Bermekimab_800mg_400mg_q2w
Bermekimab_800mg_400mg_qw
CBP201_150mg_Q2W
CBP201_300mg_Q2W
CBP201_300mg_Q4W
Amlitelimab_200mg_100mg_q4w
Amlitelimab_500mg_250mg_q4w
CM310_600mg_300mg_q2w
CM310_300mg_150mg_q2w

## Sheet: OutcomeCodes
outcome	arms	cdlqi	qol	easi	poem	itch	sae	wdr	SMD_cqol	SMD_qol	SMD_signs	SMD_itch	iga	easi50	easi75	easi90
ADIS - evening	3											10
ADIS - morning	3											11
Average pruritus NRS	2											7
CDLQI	12	1							1
CDLQI For 12-17 year olds	3	2							2
CDLQI/DLQI	2								3
Diseases activity score	2										4
DLQI	85		1							1
DLQI (modified by one question)	2									4
DLQI For 18 and older	3		2							2
EASI	134			1							1
Eczema Disability Index	4									6
Likert 0-3	2											13
Linear analog scale 0-100	2											12
NRS	3											6
O-SCORAD	6										2
Peak NRS	16					1						3
Peak pruritus NRS	16					2						2
Peak weekly pruritus NRS	6					3						4
POEM	87				1
PPNRS	55					4						1
Pruritus NRS	6											5
Pruritus VAS	18											8
QoLIAD	2									5
SASSAD	4										3
Skindex-17	2									3
TBSA Score	2										5
VAS	6											9
SAE	156						1
WD	162							1
IGA	0												1
EASI50	0													1
EASI75	0														1
EASI90	0															1
	0
	0
	0
	0
	0
	0
	0
	0
	0
	0
	0

## Sheet: OutcomeCodes_OLD
outcome	arms	analysis	SMD	priority
ADIS - evening	3		itch	10
ADIS - morning	3		itch	11
Average pruritus NRS	4		itch	7
CDLQI	41	cdlqi	qol_kids	1
CDLQI For 12-17 year olds	3	cdlqi	qol_kids	1
CDLQI/DLQI	2		qol_kids	2	NOTE: CHAN STUDY - ONLY IN CHILD ANALYSIS
Diseases activity score	2		signs	4
DLQI	168	qol	qol	1
DLQI (modified by one question)	2		qol	3
DLQI For 18 and older	3	qol	qol	1
EASI	236	easi	signs	1
Eczema Disability Index	4		qol	5
Likert 0-3	2		itch	13
Linear analog scale 0-100	2		itch	12
NRS	5		itch	6
O-SCORAD	6		signs	2
Peak NRS	16	itch	itch	3
Peak pruritus NRS	16	itch	itch	2
Peak weekly pruritus NRS	6	itch	itch	4
POEM	158	poem
PPNRS	123	itch	itch	1
Pruritus NRS	9		itch	5
Pruritus VAS	18		itch	8
QoLIAD	2		qol	4
SASSAD	4		signs	3
Skindex-17	2		qol	2
TBSA Score	2		signs	5
VAS	6		itch	9
SAE	262	sae
WD	262	wdr
	0
	0
	0
	0
	0
	0
	0
	0
	0
	0
	0
	0
	0
	0
	0

## Sheet: Hoja1
				conc		conc
						Topical steroids, Anti histamines, Systemic and topical antibiotics
				Topical steroids, Anti histamines, Systemic and topical antibiotics		Topical steroids, Anti histamines
						Moisturizers BID, Topical steroids and calcineurin inhibitors; rescue therapy with topical, phototherapy or systemic medication at invetigators' discretion
				Topical steroids, Anti histamines		Topical calcineurin inhibitors and steroids permitted
						Emollients, bath additives, topical steroids, topical calcineurin inhibitors, wet wraps, oral anti-pruritics/anti-histamines, antibiotics, immunosuppressants and uv therapy. If immunosuppression or UV therapy was ongoing during the trial, it was stabilized for the same stipulated period before randomization, and treatment was continued during the course of the intervention.
				Moisturizers BID, Topical steroids and calcineurin inhibitors; rescue therapy with topical, phototherapy or systemic medication at invetigators' discretion		Anti histamines
						Topical steroids once daily
						antihistamines and topical emollients
				Topical calcineurin inhibitors and steroids permitted		Antihistamines, emollients
						Topical steroids and tacrolimus during first 4 weeks, moisturizer, antihistamines, oral antiobitics throughout
				Emollients, bath additives, topical steroids, topical calcineurin inhibitors, wet wraps, oral anti-pruritics/anti-histamines, antibiotics, immunosuppressants and uv therapy. If immunosuppression or UV therapy was ongoing during the trial, it was stabilized for the same stipulated period before randomization, and treatment was continued during the course of the intervention.		Topical steroids
						Triamcinolone cream
				Anti histamines		NR
						no additional treatment allowed
				Topical steroids once daily		NR
						Emollient
						Emollients
				antihistamines and topical emollients		Topical steroid, Systemic antibiotics, Acetaminophen, Prednison 10 mg/day( 2 patients with asthma)
						NR
				Antihistamines, emollients		Acetaminophen
						Acetaminophen, topical moisturizing lotion, 1% hydrocortisone, antihistamines
						Low, medium potency corticosteroids, TCIs, oral antihistamines allowed
						triamcinolone acetonide (0.025%) cream
						Topical steroids
				Topical steroids and tacrolimus during first 4 weeks, moisturizer, antihistamines, oral antiobitics throughout		Topical steroids
						NR
				Topical steroids		Anti histamines
						Medium-potency TCS
				Triamcinolone cream		Emollients; Low, medium potency TCS, TCI, crisaborole
						Emolient; topical steroid rescue if no response at week 4
						Emollients, topical steroids, calcineurin inhibitors, herbal treatments, antileukotriene therapies
				NR		Prednisolone (in case of exacerbation), Topical steroids, Anti histamines
						Mid- or low-potency TCS and moisturizer
				no additional treatment allowed		TCS as needed (mometasone furoate 0.1% cream)
						Emollients
				NR		Emollients
						Moisturizers BID; rescue therapy with topical or systemic medication at invetigators' discretion
				Emollient		Moisturizers BID; rescue therapy with topical or systemic medication at invetigators' discretion
						Low potency topical steroids
						Hydrocortisone 2.5% and Triamcinolone 0.1%
						Class 3 topical steroids
				Emollients		Antihistamines and emollients
						Moisturizers
						Topical steroids
						topical emollient
				Topical steroid, Systemic antibiotics, Acetaminophen, Prednison 10 mg/day( 2 patients with asthma)		Emollients, rescue with 0.1% mometasone cream.
						Rescue only
				NR		Rescue only
						Class 3 topical steroids
				Acetaminophen		emollient, rescue topical corticosteroids
						topical corticosteroids
						emollient, topical therapy (corticosteroids, calcineurin inhibitors or PDE4 inhibitors)
				Acetaminophen, topical moisturizing lotion, 1% hydrocortisone, antihistamines		oral antihistamines and topical nonmedicated emollients
						Emollient; TCS not specified in ct.gov
				Low, medium potency corticosteroids, TCIs, oral antihistamines allowed		"Medicated" and "non-medicated" topical medications BID
						Emollients
				triamcinolone acetonide (0.025%) cream		Emollients
						Low-medium potency topical steroids
				Topical steroids		Emollient BID
				Topical steroids
				NR
				Anti histamines
				Medium-potency TCS
				Emollients; Low, medium potency TCS, TCI, crisaborole
				Emolient; topical steroid rescue if no response at week 4
				Emollients, topical steroids, calcineurin inhibitors, herbal treatments, antileukotriene therapies
				Prednisolone (in case of exacerbation), Topical steroids, Anti histamines
				Mid- or low-potency TCS and moisturizer
				TCS as needed (mometasone furoate 0.1% cream)
				Emollients
				Emollients
				Moisturizers BID; rescue therapy with topical or systemic medication at invetigators' discretion
				Moisturizers BID; rescue therapy with topical or systemic medication at invetigators' discretion
				Low potency topical steroids
				Hydrocortisone 2.5% and Triamcinolone 0.1%
				Class 3 topical steroids
				Antihistamines and emollients
				Moisturizers
				Topical steroids
				topical emollient
				Emollients, rescue with 0.1% mometasone cream.
				Rescue only
				Rescue only
				Class 3 topical steroids
				emollient, rescue topical corticosteroids
				topical corticosteroids
				emollient, topical therapy (corticosteroids, calcineurin inhibitors or PDE4 inhibitors)
				oral antihistamines and topical nonmedicated emollients
				Emollient; TCS not specified in ct.gov
				"Medicated" and "non-medicated" topical medications BID
				Emollients
				Emollients
				Low-medium potency topical steroids
				Emollient BID
